# Supplementary material for: Molecular subtype identification and prognosis stratification by a metabolism-related gene expression signature in colorectal cancer
Source: J Transl Med. 2021 Jun 30;19:279. doi: 10.1186/s12967-021-02952-w (PMC8244251; doi:10.1186/s12967-021-02952-w)
Supplement: Supplementary file 5 — Additional file 5: Table S5. Immune-related pathways and corresponding gene signatures. [file 12967_2021_2952_MOESM5_ESM.xlsx]

## Sheet: supplementtable2
Table S5. Immune-related pathways and corresponding gene signatures.
pathway	gene
Antigen Processing and Presentation	AZGP1
Antigen Processing and Presentation	B2M
Antigen Processing and Presentation	CALR
Antigen Processing and Presentation	CANX
Antigen Processing and Presentation	CD1A
Antigen Processing and Presentation	CD1B
Antigen Processing and Presentation	CD1C
Antigen Processing and Presentation	CD1D
Antigen Processing and Presentation	CD1E
Antigen Processing and Presentation	CD4
Antigen Processing and Presentation	CD8A
Antigen Processing and Presentation	CD8B
Antigen Processing and Presentation	CD74
Antigen Processing and Presentation	CREB1
Antigen Processing and Presentation	CTSB
Antigen Processing and Presentation	CTSE
Antigen Processing and Presentation	CTSS
Antigen Processing and Presentation	FCER1G
Antigen Processing and Presentation	FCGRT
Antigen Processing and Presentation	PDIA3
Antigen Processing and Presentation	HFE
Antigen Processing and Presentation	HLA-A
Antigen Processing and Presentation	HLA-B
Antigen Processing and Presentation	HLA-C
Antigen Processing and Presentation	HLA-DMA
Antigen Processing and Presentation	HLA-DMB
Antigen Processing and Presentation	HLA-DOA
Antigen Processing and Presentation	HLA-DOB
Antigen Processing and Presentation	HLA-DPA1
Antigen Processing and Presentation	HLA-DPB1
Antigen Processing and Presentation	HLA-DQA1
Antigen Processing and Presentation	HLA-DQA2
Antigen Processing and Presentation	HLA-DQB1
Antigen Processing and Presentation	HLA-DRA
Antigen Processing and Presentation	HLA-DRB1
Antigen Processing and Presentation	HLA-DRB5
Antigen Processing and Presentation	HLA-E
Antigen Processing and Presentation	HLA-F
Antigen Processing and Presentation	HLA-G
Antigen Processing and Presentation	MR1
Antigen Processing and Presentation	HSPA1A
Antigen Processing and Presentation	HSPA1B
Antigen Processing and Presentation	HSPA1L
Antigen Processing and Presentation	HSPA2
Antigen Processing and Presentation	HSPA4
Antigen Processing and Presentation	HSPA5
Antigen Processing and Presentation	HSPA6
Antigen Processing and Presentation	HSPA8
Antigen Processing and Presentation	HSP90AA1
Antigen Processing and Presentation	HSP90AB1
Antigen Processing and Presentation	ICAM1
Antigen Processing and Presentation	IFNA1
Antigen Processing and Presentation	IFNA2
Antigen Processing and Presentation	IFNA4
Antigen Processing and Presentation	IFNA5
Antigen Processing and Presentation	IFNA6
Antigen Processing and Presentation	IFNA7
Antigen Processing and Presentation	IFNA8
Antigen Processing and Presentation	IFNA10
Antigen Processing and Presentation	IFNA13
Antigen Processing and Presentation	IFNA14
Antigen Processing and Presentation	IFNA16
Antigen Processing and Presentation	IFNA17
Antigen Processing and Presentation	IFNA21
Antigen Processing and Presentation	IFNG
Antigen Processing and Presentation	KIR2DL1
Antigen Processing and Presentation	KIR2DL3
Antigen Processing and Presentation	KIR2DL4
Antigen Processing and Presentation	KIR3DL1
Antigen Processing and Presentation	KIR3DL2
Antigen Processing and Presentation	KLRC1
Antigen Processing and Presentation	KLRC2
Antigen Processing and Presentation	KLRC3
Antigen Processing and Presentation	KLRD1
Antigen Processing and Presentation	LTA
Antigen Processing and Presentation	CIITA
Antigen Processing and Presentation	MICA
Antigen Processing and Presentation	MICB
Antigen Processing and Presentation	NFYA
Antigen Processing and Presentation	NFYB
Antigen Processing and Presentation	NFYC
Antigen Processing and Presentation	LGMN
Antigen Processing and Presentation	PSMB8
Antigen Processing and Presentation	PSMC1
Antigen Processing and Presentation	PSMC2
Antigen Processing and Presentation	PSMC3
Antigen Processing and Presentation	PSMC4
Antigen Processing and Presentation	PSMC5
Antigen Processing and Presentation	PSMC6
Antigen Processing and Presentation	PSMD1
Antigen Processing and Presentation	PSMD2
Antigen Processing and Presentation	PSMD3
Antigen Processing and Presentation	PSMD4
Antigen Processing and Presentation	PSMD5
Antigen Processing and Presentation	PSMD7
Antigen Processing and Presentation	PSMD8
Antigen Processing and Presentation	PSMD10
Antigen Processing and Presentation	PSMD11
Antigen Processing and Presentation	PSMD13
Antigen Processing and Presentation	PSME1
Antigen Processing and Presentation	PSME2
Antigen Processing and Presentation	RELB
Antigen Processing and Presentation	RFX5
Antigen Processing and Presentation	RFXAP
Antigen Processing and Presentation	SLC10A2
Antigen Processing and Presentation	TAP1
Antigen Processing and Presentation	TAP2
Antigen Processing and Presentation	TAPBP
Antigen Processing and Presentation	THBS1
Antigen Processing and Presentation	KLRC4
Antigen Processing and Presentation	AP3B1
Antigen Processing and Presentation	RFXANK
Antigen Processing and Presentation	PSMD6
Antigen Processing and Presentation	PSME3
Antigen Processing and Presentation	PSMD14
Antigen Processing and Presentation	CLEC4M
Antigen Processing and Presentation	IFI30
Antigen Processing and Presentation	PROCR
Antigen Processing and Presentation	ADRM1
Antigen Processing and Presentation	KIAA0368
Antigen Processing and Presentation	TRPC4AP
Antigen Processing and Presentation	CD209
Antigen Processing and Presentation	UBXN1
Antigen Processing and Presentation	ERAP1
Antigen Processing and Presentation	TAPBPL
Antigen Processing and Presentation	ERAP2
Antigen Processing and Presentation	ULBP3
Antigen Processing and Presentation	ULBP2
Antigen Processing and Presentation	ULBP1
Antigen Processing and Presentation	KIR3DL3
Antigen Processing and Presentation	RAET1E
Antigen Processing and Presentation	RAET1L
Antigen Processing and Presentation	UBR1
Antigen Processing and Presentation	RAET1G
Antigen Processing and Presentation	PDIA2
Antimicrobials	HAMP
Antimicrobials	PI3
Antimicrobials	CAMP
Antimicrobials	PPBP
Antimicrobials	REG3G
Antimicrobials	CXCL14
Antimicrobials	CXCL16
Antimicrobials	SLPI
Antimicrobials	CXCL10
Antimicrobials	CXCL9
Antimicrobials	CXCL5
Antimicrobials	CXCL11
Antimicrobials	CXCL6
Antimicrobials	CXCL1
Antimicrobials	CXCL12
Antimicrobials	CXCL13
Antimicrobials	CXCL2
Antimicrobials	PF4
Antimicrobials	XCL1
Antimicrobials	CXCL3
Antimicrobials	DEFB103A
Antimicrobials	CCL13
Antimicrobials	CCL1
Antimicrobials	DEFB1
Antimicrobials	CCL8
Antimicrobials	ELANE
Antimicrobials	DEFB103B
Antimicrobials	DEFA3
Antimicrobials	DEFA1
Antimicrobials	TMSB10
Antimicrobials	DEFA6
Antimicrobials	DEFA5
Antimicrobials	DEFA4
Antimicrobials	LCN2
Antimicrobials	LCN1
Antimicrobials	COLEC10
Antimicrobials	BPI
Antimicrobials	S100A9
Antimicrobials	S100A8
Antimicrobials	DCD
Antimicrobials	LCN6
Antimicrobials	S100A12
Antimicrobials	HTN3
Antimicrobials	LCN8
Antimicrobials	CCR10
Antimicrobials	CELA1
Antimicrobials	DEFB106A
Antimicrobials	PENK
Antimicrobials	MMP12
Antimicrobials	LEAP2
Antimicrobials	SFTPD
Antimicrobials	LCN9
Antimicrobials	PTGDS
Antimicrobials	TMSB4X
Antimicrobials	PGLYRP1
Antimicrobials	ZC3HAV1
Antimicrobials	TMSB15A
Antimicrobials	S100B
Antimicrobials	S100A13
Antimicrobials	S100A6
Antimicrobials	DEFB119
Antimicrobials	DEFB107A
Antimicrobials	DEFB105A
Antimicrobials	SERPIND1
Antimicrobials	DEFB129
Antimicrobials	DEFB127
Antimicrobials	S100P
Antimicrobials	S100A7
Antimicrobials	DEFB104A
Antimicrobials	DEFB126
Antimicrobials	DEFB106B
Antimicrobials	DEFB104B
Antimicrobials	DEFB107B
Antimicrobials	PGLYRP3
Antimicrobials	PGLYRP2
Antimicrobials	S100A10
Antimicrobials	S100A2
Antimicrobials	DEFB125
Antimicrobials	DEFB123
Antimicrobials	DEFB105B
Antimicrobials	DEFB132
Antimicrobials	LCN12
Antimicrobials	PGLYRP4
Antimicrobials	S100A11
Antimicrobials	S100A5
Antimicrobials	S100A3
Antimicrobials	S100A1
Antimicrobials	DEFB128
Antimicrobials	DEFB108B
Antimicrobials	HTN1
Antimicrobials	LMBR1L
Antimicrobials	S100A7A
Antimicrobials	DEFB118
Antimicrobials	COLEC12
Antimicrobials	TMSB4Y
Antimicrobials	DEFB131
Antimicrobials	DEFB134
Antimicrobials	DEFB130
Antimicrobials	DEFB124
Antimicrobials	DEFB121
Antimicrobials	DEFB116
Antimicrobials	DEFB115
Antimicrobials	DEFB114
Antimicrobials	DEFB113
Antimicrobials	DEFB112
Antimicrobials	DEFB110
Antimicrobials	TMSB15B
Antimicrobials	DEFB133
Antimicrobials	S100Z
Antimicrobials	MAVS
Antimicrobials	S100A14
Antimicrobials	LCN10
Antimicrobials	S100A16
Antimicrobials	DEFB136
Antimicrobials	ZC3HAV1L
Antimicrobials	S100A7L2
Antimicrobials	IFNAR1
Antimicrobials	AZU1
Antimicrobials	S100G
Antimicrobials	TCHHL1
Antimicrobials	TINAGL1
Antimicrobials	IFNGR1
Antimicrobials	SLC22A17
Antimicrobials	WFIKKN1
Antimicrobials	WFDC2
Antimicrobials	IL6
Antimicrobials	UMODL1
Antimicrobials	TGFB1
Antimicrobials	PF4V1
Antimicrobials	MMP9
Antimicrobials	TLR4
Antimicrobials	IFNG
Antimicrobials	SPAG11B
Antimicrobials	A2M
Antimicrobials	NFKB1
Antimicrobials	APOBEC3G
Antimicrobials	FABP6
Antimicrobials	NOD2
Antimicrobials	MBL2
Antimicrobials	RBP1
Antimicrobials	TLR2
Antimicrobials	SLC40A1
Antimicrobials	PLAU
Antimicrobials	IL1B
Antimicrobials	PAEP
Antimicrobials	HFE2
Antimicrobials	MUC5AC
Antimicrobials	CTSS
Antimicrobials	OBP2A
Antimicrobials	PLTP
Antimicrobials	MX1
Antimicrobials	DDX58
Antimicrobials	IRF3
Antimicrobials	SFTPA2
Antimicrobials	LPA
Antimicrobials	LBP
Antimicrobials	RBP4
Antimicrobials	SFTPA1
Antimicrobials	NOX4
Antimicrobials	LTF
Antimicrobials	IFNB1
Antimicrobials	RBP5
Antimicrobials	FABP7
Antimicrobials	FABP5
Antimicrobials	FABP3
Antimicrobials	FABP2
Antimicrobials	FABP4
Antimicrobials	R3HDML
Antimicrobials	OASL
Antimicrobials	CRABP2
Antimicrobials	CRABP1
Antimicrobials	RBP7
Antimicrobials	DUOX1
Antimicrobials	OBP2B
Antimicrobials	RBP2
Antimicrobials	LCN15
Antimicrobials	CETP
Antimicrobials	FABP12
Antimicrobials	FABP9
Antimicrobials	LCNL1
Antimicrobials	C8G
Antimicrobials	SPAG11A
Antimicrobials	PI15
Antimicrobials	NOX1
Antimicrobials	PMP2
Antimicrobials	APOD
Antimicrobials	ORM2
Antimicrobials	ORM1
Antimicrobials	TNF
Antimicrobials	CTSG
Antimicrobials	PRTN3
Antimicrobials	MAPK1
Antimicrobials	PML
Antimicrobials	AEN
Antimicrobials	CYBB
Antimicrobials	ISG20
Antimicrobials	BCL3
Antimicrobials	ISG20L2
Antimicrobials	NOX5
Antimicrobials	NOX3
Antimicrobials	DUOX2
Antimicrobials	TLR3
Antimicrobials	TFRC
Antimicrobials	IFIH1
Antimicrobials	LRP1
Antimicrobials	TRIM5
Antimicrobials	IDO1
Antimicrobials	GDF15
Antimicrobials	NEDD4
Antimicrobials	ADIPOQ
Antimicrobials	STAT3
Antimicrobials	STAT1
Antimicrobials	SOCS3
Antimicrobials	SEMG1
Antimicrobials	TNFSF10
Antimicrobials	CCL20
Antimicrobials	SOCS1
Antimicrobials	RNASEL
Antimicrobials	IRF1
Antimicrobials	IL15
Antimicrobials	APOBEC3F
Antimicrobials	RARRES3
Antimicrobials	CHIT1
Antimicrobials	IFNA1
Antimicrobials	CD40
Antimicrobials	TLR7
Antimicrobials	PPIA
Antimicrobials	HFE
Antimicrobials	ZYX
Antimicrobials	NLRX1
Antimicrobials	PGC
Antimicrobials	VEGFA
Antimicrobials	IKBKE
Antimicrobials	ISG15
Antimicrobials	DHX58
Antimicrobials	TNFAIP3
Antimicrobials	TFR2
Antimicrobials	FCN2
Antimicrobials	MUC4
Antimicrobials	F2R
Antimicrobials	ELN
Antimicrobials	IL27
Antimicrobials	MAPT
Antimicrobials	LYZ
Antimicrobials	CCL5
Antimicrobials	LEP
Antimicrobials	CYLD
Antimicrobials	KLKB1
Antimicrobials	CST4
Antimicrobials	CSRP1
Antimicrobials	MAPK14
Antimicrobials	JUN
Antimicrobials	ITGAV
Antimicrobials	IRF5
Antimicrobials	CCR6
Antimicrobials	IL12B
Antimicrobials	TLR8
Antimicrobials	GNLY
Antimicrobials	CD81
Antimicrobials	EIF2AK2
Antimicrobials	APOM
Antimicrobials	CACYBP
Antimicrobials	NOD1
Antimicrobials	MAPK8
Antimicrobials	MAPK3
Antimicrobials	BST2
Antimicrobials	BPHL
Antimicrobials	PLA2G2A
Antimicrobials	GRN
Antimicrobials	PDGFRA
Antimicrobials	GNAI1
Antimicrobials	WNT5A
Antimicrobials	FURIN
Antimicrobials	ADAR
Antimicrobials	TYK2
Antimicrobials	NOS2
Antimicrobials	TRAF3
Antimicrobials	TPT1
Antimicrobials	TPM2
Antimicrobials	NEO1
Antimicrobials	AHNAK
Antimicrobials	TLR1
Antimicrobials	TK2
Antimicrobials	PRDX2
Antimicrobials	MX2
Antimicrobials	FGF2
Antimicrobials	FGA
Antimicrobials	TCF7L2
Antimicrobials	F2RL1
Antimicrobials	MSR1
Antimicrobials	NFKBIZ
Antimicrobials	LMBR1
Antimicrobials	SRC
Antimicrobials	MPO
Antimicrobials	ELAVL1
Antimicrobials	ROBO3
Antimicrobials	SP1
Antimicrobials	SOD1
Antimicrobials	PDF
Antimicrobials	DLL4
Antimicrobials	ECD
Antimicrobials	SLC11A1
Antimicrobials	DMBT1
Antimicrobials	TMEM173
Antimicrobials	SKIV2L
Antimicrobials	SEMG2
Antimicrobials	LTA
Antimicrobials	DES
Antimicrobials	DCK
Antimicrobials	DAXX
Antimicrobials	TNFRSF10A
Antimicrobials	TNFRSF10B
Antimicrobials	EED
Antimicrobials	CCL4
Antimicrobials	LIMS1
Antimicrobials	LALBA
Antimicrobials	APOBEC3H
Antimicrobials	TMPRSS6
Antimicrobials	SPINK5
Antimicrobials	MARCO
Antimicrobials	BECN1
Antimicrobials	TNFSF11
Antimicrobials	KNG1
Antimicrobials	CSK
Antimicrobials	KLRK1
Antimicrobials	KCNH2
Antimicrobials	JUND
Antimicrobials	JAK1
Antimicrobials	CREB1
Antimicrobials	CLDN4
Antimicrobials	CCL28
Antimicrobials	RNASE3
Antimicrobials	IRF7
Antimicrobials	IREB2
Antimicrobials	ILK
Antimicrobials	IL18
Antimicrobials	IL17A
Antimicrobials	LTB4R
Antimicrobials	APOBEC3A
Antimicrobials	MASP2
Antimicrobials	TRIM27
Antimicrobials	RELA
Antimicrobials	IL7R
Antimicrobials	IL1A
Antimicrobials	PTX3
Antimicrobials	IFNAR2
Antimicrobials	SYTL1
Antimicrobials	APOBEC3C
Antimicrobials	DDX17
Antimicrobials	PTGS2
Antimicrobials	HTR1A
Antimicrobials	CD40LG
Antimicrobials	CD14
Antimicrobials	CD8A
Antimicrobials	CD4
Antimicrobials	MASP1
Antimicrobials	PROC
Antimicrobials	MAP2K2
Antimicrobials	MAP2K1
Antimicrobials	HRG
Antimicrobials	NDRG1
Antimicrobials	IRF9
Antimicrobials	TRIM22
Antimicrobials	LANCL1
Antimicrobials	PPP4C
Antimicrobials	HMOX1
Antimicrobials	HMGB1
Antimicrobials	HLA-B
Antimicrobials	RNASE7
Antimicrobials	ABCC4
Antimicrobials	HGF
Antimicrobials	HDAC1
Antimicrobials	PLSCR1
Antimicrobials	B2M
Antimicrobials	BACH2
Antimicrobials	TANK
Antimicrobials	PIK3CG
Antimicrobials	ARRB1
Antimicrobials	RSAD2
Antimicrobials	STAB2
Antimicrobials	TBK1
Antimicrobials	PDYN
Antimicrobials	PDGFRB
Antimicrobials	PDCD1
Antimicrobials	PCSK2
Antimicrobials	PCSK1
Antimicrobials	ARG2
Antimicrobials	AQP9
Antimicrobials	FASLG
Antimicrobials	APOH
Antimicrobials	BIRC5
Antimicrobials	ANXA6
Antimicrobials	IL22
Antimicrobials	VTN
Antimicrobials	VIM
Antimicrobials	VCAM1
Antimicrobials	PRDX1
Antimicrobials	GFAP
Antimicrobials	GBP2
Antimicrobials	ALB
Antimicrobials	SLC29A3
Antimicrobials	OAS1
Antimicrobials	AGER
Antimicrobials	UNC93B1
Antimicrobials	TNFSF4
Antimicrobials	NOS1
Antimicrobials	ACTG1
Antimicrobials	ACTA1
Antimicrobials	ACO1
Antimicrobials	SERPINA3
Antimicrobials	CCL15
Antimicrobials	CCL14
Antimicrobials	CCL16
Antimicrobials	CCL19
Antimicrobials	CCL18
Antimicrobials	CCL17
Antimicrobials	CCL26
Antimicrobials	CCL22
Antimicrobials	CCR3
Antimicrobials	CCL4L2
Antimicrobials	CCR7
Antimicrobials	CCL27
Antimicrobials	CCR8
Antimicrobials	CCL2
Antimicrobials	CCL21
Antimicrobials	CCL7
Antimicrobials	CCL3
Antimicrobials	CCL11
Antimicrobials	CCR5
Antimicrobials	CCL23
Antimicrobials	CCL25
Antimicrobials	CCL3L3
Antimicrobials	CCR1
Antimicrobials	CCL24
Antimicrobials	XCL2
Antimicrobials	CXCR4
Antimicrobials	CXCR6
Antimicrobials	CCR4
Antimicrobials	FAM19A5
Antimicrobials	FAM19A3
Antimicrobials	FAM19A4
Antimicrobials	FAM19A1
Antimicrobials	FAM19A2
Antimicrobials	PTK2B
Antimicrobials	IL4
Antimicrobials	CDH1
Antimicrobials	LTBP1
Antimicrobials	IL13
Antimicrobials	IL10
Antimicrobials	IL2
Antimicrobials	PPARG
Antimicrobials	FGR
Antimicrobials	MIF
Antimicrobials	CRP
Antimicrobials	JAK2
Antimicrobials	PTK2
Antimicrobials	PTGDR
Antimicrobials	CD86
Antimicrobials	HCK
Antimicrobials	VDR
Antimicrobials	OLR1
Antimicrobials	TXK
Antimicrobials	RNASE2
BCR Signaling Pathway	CD79A
BCR Signaling Pathway	CD79B
BCR Signaling Pathway	LYN
BCR Signaling Pathway	SYK
BCR Signaling Pathway	BTK
BCR Signaling Pathway	BLNK
BCR Signaling Pathway	VAV3
BCR Signaling Pathway	VAV1
BCR Signaling Pathway	VAV2
BCR Signaling Pathway	RAC1
BCR Signaling Pathway	RAC2
BCR Signaling Pathway	RAC3
BCR Signaling Pathway	PPP3CA
BCR Signaling Pathway	PPP3CB
BCR Signaling Pathway	PPP3CC
BCR Signaling Pathway	PPP3R1
BCR Signaling Pathway	PPP3R2
BCR Signaling Pathway	CHP2
BCR Signaling Pathway	NFAT5
BCR Signaling Pathway	NFATC1
BCR Signaling Pathway	NFATC2
BCR Signaling Pathway	NFATC3
BCR Signaling Pathway	NFATC4
BCR Signaling Pathway	HRAS
BCR Signaling Pathway	KRAS
BCR Signaling Pathway	NRAS
BCR Signaling Pathway	FOS
BCR Signaling Pathway	JUN
BCR Signaling Pathway	CARD11
BCR Signaling Pathway	BCL10
BCR Signaling Pathway	MALT1
BCR Signaling Pathway	CHUK
BCR Signaling Pathway	IKBKB
BCR Signaling Pathway	IKBKG
BCR Signaling Pathway	NFKB1
BCR Signaling Pathway	RELA
BCR Signaling Pathway	NFKBIA
BCR Signaling Pathway	NFKBIB
BCR Signaling Pathway	NFKBIE
BCR Signaling Pathway	CD81
BCR Signaling Pathway	CD19
BCR Signaling Pathway	CR2
BCR Signaling Pathway	PIK3R5
BCR Signaling Pathway	PIK3R1
BCR Signaling Pathway	PIK3R2
BCR Signaling Pathway	PIK3R3
BCR Signaling Pathway	PIK3CA
BCR Signaling Pathway	PIK3CB
BCR Signaling Pathway	PIK3CD
BCR Signaling Pathway	PIK3CG
BCR Signaling Pathway	AKT3
BCR Signaling Pathway	AKT1
BCR Signaling Pathway	AKT2
BCR Signaling Pathway	GSK3B
BCR Signaling Pathway	INPP5D
BCR Signaling Pathway	CD22
BCR Signaling Pathway	CD72
BCR Signaling Pathway	PTPN6
BCR Signaling Pathway	LILRB3
BCR Signaling Pathway	FCGR2B
BCR Signaling Pathway	RASGRP3
BCR Signaling Pathway	PLCG2
BCR Signaling Pathway	PRKCB
BCR Signaling Pathway	IFITM1
Chemokines	C3
Chemokines	C5
Chemokines	CAMP
Chemokines	CCL1
Chemokines	CCL11
Chemokines	CCL13
Chemokines	CCL14
Chemokines	CCL15
Chemokines	CCL16
Chemokines	CCL17
Chemokines	CCL18
Chemokines	CCL19
Chemokines	CCL2
Chemokines	CCL20
Chemokines	CCL21
Chemokines	CCL22
Chemokines	CCL23
Chemokines	CCL24
Chemokines	CCL25
Chemokines	CCL26
Chemokines	CCL27
Chemokines	CCL28
Chemokines	CCL3
Chemokines	CCL3L3
Chemokines	CCL4
Chemokines	CCL4L2
Chemokines	CCL5
Chemokines	CCL7
Chemokines	CCL8
Chemokines	CKLF
Chemokines	CMA1
Chemokines	CTSG
Chemokines	CX3CL1
Chemokines	CXCL1
Chemokines	CXCL10
Chemokines	CXCL11
Chemokines	CXCL12
Chemokines	CXCL13
Chemokines	CXCL14
Chemokines	CXCL16
Chemokines	CXCL17
Chemokines	CXCL2
Chemokines	CXCL3
Chemokines	CXCL5
Chemokines	CXCL6
Chemokines	CXCL9
Chemokines	CYR61
Chemokines	DEFA1
Chemokines	DEFA3
Chemokines	DEFA5
Chemokines	DEFB1
Chemokines	DEFB103A
Chemokines	DEFB104A
Chemokines	EDN1
Chemokines	EDN2
Chemokines	EDN3
Chemokines	FGF10
Chemokines	FGF2
Chemokines	HTN3
Chemokines	LECT2
Chemokines	PF4
Chemokines	PF4V1
Chemokines	PLAU
Chemokines	PPBP
Chemokines	PROK2
Chemokines	RNASE2
Chemokines	SAA1
Chemokines	SAA2
Chemokines	SBDS
Chemokines	SEMA3A
Chemokines	SEMA3B
Chemokines	SEMA3C
Chemokines	SEMA3D
Chemokines	SEMA3E
Chemokines	SEMA3F
Chemokines	SEMA3G
Chemokines	SEMA4A
Chemokines	SEMA4B
Chemokines	SEMA4C
Chemokines	SEMA4D
Chemokines	SEMA4F
Chemokines	SEMA4G
Chemokines	SEMA5A
Chemokines	SEMA5B
Chemokines	SEMA6A
Chemokines	SEMA6B
Chemokines	SEMA6C
Chemokines	SEMA6D
Chemokines	SEMA7A
Chemokines	SLIT1
Chemokines	SLIT2
Chemokines	TNC
Chemokines	TYMP
Chemokines	XCL1
Chemokines	XCL2
Chemokine Receptors	C5AR1
Chemokine Receptors	CCR1
Chemokine Receptors	CCR10
Chemokine Receptors	CCR3
Chemokine Receptors	CCR4
Chemokine Receptors	CCR5
Chemokine Receptors	CCR6
Chemokine Receptors	CCR7
Chemokine Receptors	CCR8
Chemokine Receptors	CCR9
Chemokine Receptors	CCRL2
Chemokine Receptors	CMKLR1
Chemokine Receptors	CX3CR1
Chemokine Receptors	CXCR3
Chemokine Receptors	CXCR4
Chemokine Receptors	CXCR5
Chemokine Receptors	CXCR6
Chemokine Receptors	CYSLTR1
Chemokine Receptors	CYSLTR2
Chemokine Receptors	EDNRA
Chemokine Receptors	EDNRB
Chemokine Receptors	FPR1
Chemokine Receptors	FPR2
Chemokine Receptors	GPR17
Chemokine Receptors	GPR32
Chemokine Receptors	GPR33
Chemokine Receptors	LTB4R
Chemokine Receptors	LTB4R2
Chemokine Receptors	PLAUR
Chemokine Receptors	PLXNA1
Chemokine Receptors	PLXNA2
Chemokine Receptors	PLXNA3
Chemokine Receptors	PLXNA4
Chemokine Receptors	PLXNB1
Chemokine Receptors	PLXNB2
Chemokine Receptors	PLXNB3
Chemokine Receptors	PLXNC1
Chemokine Receptors	PLXND1
Chemokine Receptors	PTAFR
Chemokine Receptors	ROBO1
Chemokine Receptors	ROBO2
Chemokine Receptors	ROBO3
Chemokine Receptors	RXFP3
Chemokine Receptors	XCR1
Cytokines	ADIPOQ
Cytokines	ADM
Cytokines	ADM2
Cytokines	AGRP
Cytokines	AGT
Cytokines	AMBN
Cytokines	AMELX
Cytokines	AMH
Cytokines	ANGPTL5
Cytokines	ANGPTL7
Cytokines	APLN
Cytokines	AREG
Cytokines	ARTN
Cytokines	AVP
Cytokines	AZU1
Cytokines	BDNF
Cytokines	BMP1
Cytokines	BMP10
Cytokines	BMP15
Cytokines	BMP2
Cytokines	BMP3
Cytokines	BMP4
Cytokines	BMP5
Cytokines	BMP6
Cytokines	BMP7
Cytokines	BMP8A
Cytokines	BMP8B
Cytokines	BTC
Cytokines	C3
Cytokines	C5
Cytokines	CALCA
Cytokines	CALCB
Cytokines	CAMP
Cytokines	CAT
Cytokines	CCK
Cytokines	CCL1
Cytokines	CCL11
Cytokines	CCL13
Cytokines	CCL14
Cytokines	CCL15
Cytokines	CCL16
Cytokines	CCL17
Cytokines	CCL18
Cytokines	CCL19
Cytokines	CCL2
Cytokines	CCL20
Cytokines	CCL21
Cytokines	CCL22
Cytokines	CCL23
Cytokines	CCL24
Cytokines	CCL25
Cytokines	CCL26
Cytokines	CCL27
Cytokines	CCL28
Cytokines	CCL3
Cytokines	CCL3L3
Cytokines	CCL4
Cytokines	CCL4L2
Cytokines	CCL5
Cytokines	CCL7
Cytokines	CCL8
Cytokines	CD320
Cytokines	CD40LG
Cytokines	CD70
Cytokines	CECR1
Cytokines	CER1
Cytokines	CGA
Cytokines	CGB1
Cytokines	CGB2
Cytokines	CGB5
Cytokines	CGB7
Cytokines	CGB8
Cytokines	CHGA
Cytokines	CHGB
Cytokines	CKLF
Cytokines	CLCF1
Cytokines	CLEC11A
Cytokines	CMA1
Cytokines	CMTM1
Cytokines	CMTM2
Cytokines	CMTM3
Cytokines	CMTM4
Cytokines	CMTM5
Cytokines	CMTM6
Cytokines	CMTM7
Cytokines	CMTM8
Cytokines	CNTF
Cytokines	CORT
Cytokines	CRH
Cytokines	CSF1
Cytokines	CSF2
Cytokines	CSF3
Cytokines	CSH1
Cytokines	CSH2
Cytokines	CSHL1
Cytokines	CSPG5
Cytokines	CTF1
Cytokines	CTGF
Cytokines	CTSG
Cytokines	CX3CL1
Cytokines	CXCL1
Cytokines	CXCL10
Cytokines	CXCL11
Cytokines	CXCL12
Cytokines	CXCL13
Cytokines	CXCL14
Cytokines	CXCL16
Cytokines	CXCL17
Cytokines	CXCL2
Cytokines	CXCL3
Cytokines	CXCL5
Cytokines	CXCL6
Cytokines	CXCL9
Cytokines	CYR61
Cytokines	DEFA1
Cytokines	DEFA3
Cytokines	DEFA5
Cytokines	DEFB1
Cytokines	DEFB103A
Cytokines	DEFB104A
Cytokines	DKK1
Cytokines	EBI3
Cytokines	EDN1
Cytokines	EDN2
Cytokines	EDN3
Cytokines	EGF
Cytokines	EPGN
Cytokines	EPO
Cytokines	EREG
Cytokines	ESM1
Cytokines	FAM3B
Cytokines	FAM3C
Cytokines	FAM3D
Cytokines	FASLG
Cytokines	FGF1
Cytokines	FGF10
Cytokines	FGF11
Cytokines	FGF12
Cytokines	FGF13
Cytokines	FGF14
Cytokines	FGF16
Cytokines	FGF17
Cytokines	FGF18
Cytokines	FGF19
Cytokines	FGF2
Cytokines	FGF20
Cytokines	FGF21
Cytokines	FGF22
Cytokines	FGF23
Cytokines	FGF3
Cytokines	FGF4
Cytokines	FGF5
Cytokines	FGF6
Cytokines	FGF7
Cytokines	FGF8
Cytokines	FGF9
Cytokines	FIGNL2
Cytokines	FLT3LG
Cytokines	FSHB
Cytokines	GAL
Cytokines	GALP
Cytokines	GAST
Cytokines	GCG
Cytokines	GDF1
Cytokines	GDF10
Cytokines	GDF11
Cytokines	GDF15
Cytokines	GDF2
Cytokines	GDF3
Cytokines	GDF5
Cytokines	GDF6
Cytokines	GDF7
Cytokines	GDF9
Cytokines	GDNF
Cytokines	GH1
Cytokines	GH2
Cytokines	GHRH
Cytokines	GHRL
Cytokines	GIP
Cytokines	GKN1
Cytokines	GMFB
Cytokines	GMFG
Cytokines	GNRH1
Cytokines	GNRH2
Cytokines	GPHA2
Cytokines	GPHB5
Cytokines	GPI
Cytokines	GREM1
Cytokines	GREM2
Cytokines	GRN
Cytokines	GRP
Cytokines	GUCA2A
Cytokines	HAMP
Cytokines	HBEGF
Cytokines	HDGF
Cytokines	HGF
Cytokines	HTN3
Cytokines	IAPP
Cytokines	IFNA1
Cytokines	IFNA10
Cytokines	IFNA13
Cytokines	IFNA14
Cytokines	IFNA16
Cytokines	IFNA17
Cytokines	IFNA2
Cytokines	IFNA21
Cytokines	IFNA4
Cytokines	IFNA5
Cytokines	IFNA6
Cytokines	IFNA7
Cytokines	IFNA8
Cytokines	IFNB1
Cytokines	IFNE
Cytokines	IFNG
Cytokines	IFNK
Cytokines	IFNW1
Cytokines	IGF1
Cytokines	IGF2
Cytokines	IL10
Cytokines	IL11
Cytokines	IL12A
Cytokines	IL12B
Cytokines	IL13
Cytokines	IL15
Cytokines	IL16
Cytokines	IL17A
Cytokines	IL17B
Cytokines	IL17C
Cytokines	IL17D
Cytokines	IL17F
Cytokines	IL18
Cytokines	IL19
Cytokines	IL1A
Cytokines	IL1B
Cytokines	IL1F10
Cytokines	IL1RN
Cytokines	IL2
Cytokines	IL20
Cytokines	IL21
Cytokines	IL22
Cytokines	IL23A
Cytokines	IL24
Cytokines	IL25
Cytokines	IL26
Cytokines	IL27
Cytokines	IL3
Cytokines	IL31
Cytokines	IL32
Cytokines	IL33
Cytokines	IL34
Cytokines	IL4
Cytokines	IL5
Cytokines	IL6
Cytokines	IL6ST
Cytokines	IL7
Cytokines	IL9
Cytokines	INHA
Cytokines	INHBA
Cytokines	INHBB
Cytokines	INHBC
Cytokines	INHBE
Cytokines	INS
Cytokines	INS-IGF2
Cytokines	INSL3
Cytokines	INSL4
Cytokines	INSL5
Cytokines	INSL6
Cytokines	JAG1
Cytokines	JAG2
Cytokines	KITLG
Cytokines	KL
Cytokines	LACRT
Cytokines	LECT2
Cytokines	LEFTY1
Cytokines	LEFTY2
Cytokines	LEP
Cytokines	LHB
Cytokines	LIF
Cytokines	LRSAM1
Cytokines	LTA
Cytokines	LTB
Cytokines	LTBP1
Cytokines	LTBP2
Cytokines	LTBP3
Cytokines	LTBP4
Cytokines	MDK
Cytokines	MIA
Cytokines	MIF
Cytokines	MLN
Cytokines	MSTN
Cytokines	NAMPT
Cytokines	NDP
Cytokines	NENF
Cytokines	NGF
Cytokines	NMB
Cytokines	NODAL
Cytokines	NOV
Cytokines	NPFF
Cytokines	NPPA
Cytokines	NPPB
Cytokines	NPPC
Cytokines	NPY
Cytokines	NRG1
Cytokines	NRG2
Cytokines	NRG3
Cytokines	NRG4
Cytokines	NRTN
Cytokines	NTF3
Cytokines	NTF4
Cytokines	NTS
Cytokines	NUDT6
Cytokines	OGN
Cytokines	OSGIN1
Cytokines	OSM
Cytokines	OSTN
Cytokines	OXT
Cytokines	PDGFA
Cytokines	PDGFB
Cytokines	PDGFC
Cytokines	PDGFD
Cytokines	PDGFRA
Cytokines	PDGFRB
Cytokines	PDGFRL
Cytokines	PDYN
Cytokines	PENK
Cytokines	PF4
Cytokines	PF4V1
Cytokines	PGF
Cytokines	PLAU
Cytokines	PMCH
Cytokines	PNOC
Cytokines	POMC
Cytokines	PPBP
Cytokines	PPY
Cytokines	PRL
Cytokines	PRLH
Cytokines	PROK1
Cytokines	PROK2
Cytokines	PSPN
Cytokines	PTH
Cytokines	PTH2
Cytokines	PTHLH
Cytokines	PTN
Cytokines	PYY
Cytokines	QRFP
Cytokines	RABEP1
Cytokines	RABEP2
Cytokines	REG1A
Cytokines	RETN
Cytokines	RETNLB
Cytokines	RLN1
Cytokines	RLN2
Cytokines	RLN3
Cytokines	RNASE2
Cytokines	S100A6
Cytokines	SAA1
Cytokines	SAA2
Cytokines	SBDS
Cytokines	SCG2
Cytokines	SCGB3A1
Cytokines	SCT
Cytokines	SECTM1
Cytokines	SEMA3A
Cytokines	SEMA3B
Cytokines	SEMA3C
Cytokines	SEMA3D
Cytokines	SEMA3E
Cytokines	SEMA3F
Cytokines	SEMA3G
Cytokines	SEMA4A
Cytokines	SEMA4B
Cytokines	SEMA4C
Cytokines	SEMA4D
Cytokines	SEMA4F
Cytokines	SEMA4G
Cytokines	SEMA5A
Cytokines	SEMA5B
Cytokines	SEMA6A
Cytokines	SEMA6B
Cytokines	SEMA6C
Cytokines	SEMA6D
Cytokines	SEMA7A
Cytokines	SLIT1
Cytokines	SLIT2
Cytokines	SLURP1
Cytokines	SPP1
Cytokines	SST
Cytokines	STC1
Cytokines	STC2
Cytokines	TAC1
Cytokines	TDGF1
Cytokines	TG
Cytokines	TGFA
Cytokines	TGFB1
Cytokines	TGFB2
Cytokines	TGFB3
Cytokines	THPO
Cytokines	TNC
Cytokines	TNF
Cytokines	TNFRSF11B
Cytokines	TNFSF10
Cytokines	TNFSF11
Cytokines	TNFSF12
Cytokines	TNFSF13
Cytokines	TNFSF13B
Cytokines	TNFSF14
Cytokines	TNFSF15
Cytokines	TNFSF18
Cytokines	TNFSF4
Cytokines	TNFSF8
Cytokines	TNFSF9
Cytokines	TOR2A
Cytokines	TRH
Cytokines	TSHB
Cytokines	TSLP
Cytokines	TXLNA
Cytokines	TYMP
Cytokines	UCN
Cytokines	UCN2
Cytokines	UCN3
Cytokines	UTS2
Cytokines	VEGFA
Cytokines	VEGFB
Cytokines	VEGFC
Cytokines	VGF
Cytokines	VIP
Cytokines	XCL1
Cytokines	XCL2
Cytokine Receptors	ACVR1B
Cytokine Receptors	ACVR1C
Cytokine Receptors	ACVR2A
Cytokine Receptors	ACVR2B
Cytokine Receptors	ACVRL1
Cytokine Receptors	ADCYAP1R1
Cytokine Receptors	ADIPOR1
Cytokine Receptors	ADIPOR2
Cytokine Receptors	ADRB1
Cytokine Receptors	ADRB2
Cytokine Receptors	AGTR1
Cytokine Receptors	AGTR2
Cytokine Receptors	AMHR2
Cytokine Receptors	ANGPT1
Cytokine Receptors	ANGPT4
Cytokine Receptors	ANGPTL1
Cytokine Receptors	ANGPTL2
Cytokine Receptors	ANGPTL3
Cytokine Receptors	ANGPTL4
Cytokine Receptors	ANGPTL6
Cytokine Receptors	APLNR
Cytokine Receptors	AR
Cytokine Receptors	AVPR1A
Cytokine Receptors	AVPR1B
Cytokine Receptors	AVPR2
Cytokine Receptors	BMPR1A
Cytokine Receptors	BMPR1B
Cytokine Receptors	BMPR2
Cytokine Receptors	BRD8
Cytokine Receptors	C3AR1
Cytokine Receptors	C5AR1
Cytokine Receptors	CALCR
Cytokine Receptors	CALCRL
Cytokine Receptors	CCR1
Cytokine Receptors	CCR10
Cytokine Receptors	CCR3
Cytokine Receptors	CCR4
Cytokine Receptors	CCR5
Cytokine Receptors	CCR6
Cytokine Receptors	CCR7
Cytokine Receptors	CCR8
Cytokine Receptors	CCR9
Cytokine Receptors	CCRL2
Cytokine Receptors	CD40
Cytokine Receptors	CMKLR1
Cytokine Receptors	CNTFR
Cytokine Receptors	CRHR1
Cytokine Receptors	CRHR2
Cytokine Receptors	CRIM1
Cytokine Receptors	CRLF1
Cytokine Receptors	CRLF2
Cytokine Receptors	CRLF3
Cytokine Receptors	CSF1R
Cytokine Receptors	CSF2RA
Cytokine Receptors	CSF2RB
Cytokine Receptors	CSF3R
Cytokine Receptors	CX3CR1
Cytokine Receptors	CXCR3
Cytokine Receptors	CXCR4
Cytokine Receptors	CXCR5
Cytokine Receptors	CXCR6
Cytokine Receptors	CYSLTR1
Cytokine Receptors	CYSLTR2
Cytokine Receptors	EDNRA
Cytokine Receptors	EDNRB
Cytokine Receptors	EGFR
Cytokine Receptors	ENG
Cytokine Receptors	EPOR
Cytokine Receptors	ESR1
Cytokine Receptors	ESR2
Cytokine Receptors	ESRRA
Cytokine Receptors	ESRRB
Cytokine Receptors	ESRRG
Cytokine Receptors	FGFR1
Cytokine Receptors	FGFR2
Cytokine Receptors	FGFR3
Cytokine Receptors	FGFR4
Cytokine Receptors	FGFRL1
Cytokine Receptors	FLT1
Cytokine Receptors	FLT3
Cytokine Receptors	FLT4
Cytokine Receptors	FPR1
Cytokine Receptors	FPR2
Cytokine Receptors	FSHR
Cytokine Receptors	GALR2
Cytokine Receptors	GALR3
Cytokine Receptors	GCGR
Cytokine Receptors	GHR
Cytokine Receptors	GHRHR
Cytokine Receptors	GHSR
Cytokine Receptors	GIPR
Cytokine Receptors	GLP1R
Cytokine Receptors	GLP2R
Cytokine Receptors	GNRHR
Cytokine Receptors	GPR17
Cytokine Receptors	GPR32
Cytokine Receptors	GPR33
Cytokine Receptors	HNF4A
Cytokine Receptors	HNF4G
Cytokine Receptors	HTR3A
Cytokine Receptors	HTR3B
Cytokine Receptors	HTR3C
Cytokine Receptors	HTR3D
Cytokine Receptors	HTR3E
Cytokine Receptors	IFNAR1
Cytokine Receptors	IFNAR2
Cytokine Receptors	IFNGR1
Cytokine Receptors	IFNGR2
Cytokine Receptors	IGF1R
Cytokine Receptors	IGF2R
Cytokine Receptors	IL10RA
Cytokine Receptors	IL10RB
Cytokine Receptors	IL11RA
Cytokine Receptors	IL12RB1
Cytokine Receptors	IL12RB2
Cytokine Receptors	IL13RA1
Cytokine Receptors	IL13RA2
Cytokine Receptors	IL15RA
Cytokine Receptors	IL17RA
Cytokine Receptors	IL17RB
Cytokine Receptors	IL17RC
Cytokine Receptors	IL17RD
Cytokine Receptors	IL17RE
Cytokine Receptors	IL18R1
Cytokine Receptors	IL18RAP
Cytokine Receptors	IL1R1
Cytokine Receptors	IL1R2
Cytokine Receptors	IL1RAP
Cytokine Receptors	IL1RL1
Cytokine Receptors	IL1RL2
Cytokine Receptors	IL20RA
Cytokine Receptors	IL20RB
Cytokine Receptors	IL21R
Cytokine Receptors	IL22RA1
Cytokine Receptors	IL22RA2
Cytokine Receptors	IL23R
Cytokine Receptors	IL27RA
Cytokine Receptors	IL2RA
Cytokine Receptors	IL2RB
Cytokine Receptors	IL2RG
Cytokine Receptors	IL31RA
Cytokine Receptors	IL3RA
Cytokine Receptors	IL4R
Cytokine Receptors	IL5RA
Cytokine Receptors	IL6R
Cytokine Receptors	IL7R
Cytokine Receptors	IL9R
Cytokine Receptors	INSR
Cytokine Receptors	KDR
Cytokine Receptors	LEPR
Cytokine Receptors	LGR4
Cytokine Receptors	LGR5
Cytokine Receptors	LGR6
Cytokine Receptors	LHCGR
Cytokine Receptors	LIFR
Cytokine Receptors	LTB4R
Cytokine Receptors	LTB4R2
Cytokine Receptors	LTBR
Cytokine Receptors	MC1R
Cytokine Receptors	MC2R
Cytokine Receptors	MC3R
Cytokine Receptors	MC4R
Cytokine Receptors	MCHR1
Cytokine Receptors	MCHR2
Cytokine Receptors	MET
Cytokine Receptors	MLNR
Cytokine Receptors	MPL
Cytokine Receptors	MTNR1A
Cytokine Receptors	MTNR1B
Cytokine Receptors	NGFR
Cytokine Receptors	NMBR
Cytokine Receptors	NPR1
Cytokine Receptors	NPR3
Cytokine Receptors	NR0B1
Cytokine Receptors	NR0B2
Cytokine Receptors	NR1D1
Cytokine Receptors	NR1D2
Cytokine Receptors	NR1H2
Cytokine Receptors	NR1H3
Cytokine Receptors	NR1H4
Cytokine Receptors	NR1I2
Cytokine Receptors	NR1I3
Cytokine Receptors	NR2C1
Cytokine Receptors	NR2C2
Cytokine Receptors	NR2E1
Cytokine Receptors	NR2E3
Cytokine Receptors	NR2F1
Cytokine Receptors	NR2F2
Cytokine Receptors	NR2F6
Cytokine Receptors	NR3C1
Cytokine Receptors	NR3C2
Cytokine Receptors	NR4A1
Cytokine Receptors	NR4A2
Cytokine Receptors	NR4A3
Cytokine Receptors	NR5A1
Cytokine Receptors	NR5A2
Cytokine Receptors	NR6A1
Cytokine Receptors	NRP1
Cytokine Receptors	NRP2
Cytokine Receptors	OGFR
Cytokine Receptors	OPRD1
Cytokine Receptors	OPRK1
Cytokine Receptors	OPRL1
Cytokine Receptors	OPRM1
Cytokine Receptors	OSMR
Cytokine Receptors	OXTR
Cytokine Receptors	PGR
Cytokine Receptors	PGRMC2
Cytokine Receptors	PLAUR
Cytokine Receptors	PLXNA1
Cytokine Receptors	PLXNA2
Cytokine Receptors	PLXNA3
Cytokine Receptors	PLXNA4
Cytokine Receptors	PLXNB1
Cytokine Receptors	PLXNB2
Cytokine Receptors	PLXNB3
Cytokine Receptors	PLXNC1
Cytokine Receptors	PLXND1
Cytokine Receptors	PPARA
Cytokine Receptors	PPARD
Cytokine Receptors	PPARG
Cytokine Receptors	PRLHR
Cytokine Receptors	PRLR
Cytokine Receptors	PTAFR
Cytokine Receptors	PTGDR
Cytokine Receptors	PTGDS
Cytokine Receptors	PTGER1
Cytokine Receptors	PTGER2
Cytokine Receptors	PTGER3
Cytokine Receptors	PTGER4
Cytokine Receptors	PTGFR
Cytokine Receptors	PTH1R
Cytokine Receptors	PTH2R
Cytokine Receptors	RARA
Cytokine Receptors	RARB
Cytokine Receptors	RARG
Cytokine Receptors	ROBO1
Cytokine Receptors	ROBO2
Cytokine Receptors	ROBO3
Cytokine Receptors	RORA
Cytokine Receptors	RORB
Cytokine Receptors	RORC
Cytokine Receptors	RXFP1
Cytokine Receptors	RXFP2
Cytokine Receptors	RXFP3
Cytokine Receptors	RXRA
Cytokine Receptors	RXRB
Cytokine Receptors	RXRG
Cytokine Receptors	S1PR1
Cytokine Receptors	S1PR2
Cytokine Receptors	SCTR
Cytokine Receptors	SDC1
Cytokine Receptors	SDC2
Cytokine Receptors	SDC3
Cytokine Receptors	SDC4
Cytokine Receptors	SORT1
Cytokine Receptors	SSTR1
Cytokine Receptors	SSTR2
Cytokine Receptors	SSTR5
Cytokine Receptors	TACR1
Cytokine Receptors	TEK
Cytokine Receptors	TGFBR1
Cytokine Receptors	TGFBR2
Cytokine Receptors	TGFBR3
Cytokine Receptors	THRA
Cytokine Receptors	THRB
Cytokine Receptors	TIE1
Cytokine Receptors	TNFRSF10A
Cytokine Receptors	TNFRSF10B
Cytokine Receptors	TNFRSF10C
Cytokine Receptors	TNFRSF10D
Cytokine Receptors	TNFRSF11A
Cytokine Receptors	TNFRSF12A
Cytokine Receptors	TNFRSF13B
Cytokine Receptors	TNFRSF13C
Cytokine Receptors	TNFRSF14
Cytokine Receptors	TNFRSF17
Cytokine Receptors	TNFRSF18
Cytokine Receptors	TNFRSF19
Cytokine Receptors	TNFRSF1A
Cytokine Receptors	TNFRSF1B
Cytokine Receptors	TNFRSF21
Cytokine Receptors	TNFRSF25
Cytokine Receptors	TNFRSF4
Cytokine Receptors	TNFRSF6B
Cytokine Receptors	TNFRSF8
Cytokine Receptors	TNFRSF9
Cytokine Receptors	TRHR
Cytokine Receptors	TSHR
Cytokine Receptors	TUBB3
Cytokine Receptors	VDR
Cytokine Receptors	VIPR1
Cytokine Receptors	VIPR2
Cytokine Receptors	XCR1
Interferons	IFNA10
Interferons	IFNA13
Interferons	IFNA14
Interferons	IFNA16
Interferons	IFNA17
Interferons	IFNA2
Interferons	IFNA21
Interferons	IFNA4
Interferons	IFNA5
Interferons	IFNA6
Interferons	IFNA7
Interferons	IFNA8
Interferons	IFNB1
Interferons	IFNE
Interferons	IFNG
Interferons	IFNK
Interferons	IFNW1
Interferon Receptor	IFNAR2
Interferon Receptor	IFNGR1
Interferon Receptor	IFNGR2
Interleukins	IL11
Interleukins	IL12A
Interleukins	IL12B
Interleukins	IL13
Interleukins	IL15
Interleukins	IL16
Interleukins	IL17A
Interleukins	IL17B
Interleukins	IL17C
Interleukins	IL17D
Interleukins	IL17F
Interleukins	IL18
Interleukins	IL19
Interleukins	IL1A
Interleukins	IL1B
Interleukins	IL1F10
Interleukins	IL1RN
Interleukins	IL2
Interleukins	IL20
Interleukins	IL21
Interleukins	IL22
Interleukins	IL23A
Interleukins	IL24
Interleukins	IL25
Interleukins	IL26
Interleukins	IL27
Interleukins	IL3
Interleukins	IL31
Interleukins	IL32
Interleukins	IL33
Interleukins	IL34
Interleukins	IL4
Interleukins	IL5
Interleukins	IL6
Interleukins	IL6ST
Interleukins	IL7
Interleukins	IL9
Interleukins	TXLNA
Interleukins Receptor	IL10RA
Interleukins Receptor	IL10RB
Interleukins Receptor	IL11RA
Interleukins Receptor	IL12RB1
Interleukins Receptor	IL12RB2
Interleukins Receptor	IL13RA1
Interleukins Receptor	IL13RA2
Interleukins Receptor	IL15RA
Interleukins Receptor	IL17RA
Interleukins Receptor	IL17RB
Interleukins Receptor	IL17RC
Interleukins Receptor	IL17RD
Interleukins Receptor	IL17RE
Interleukins Receptor	IL18R1
Interleukins Receptor	IL18RAP
Interleukins Receptor	IL1R1
Interleukins Receptor	IL1R2
Interleukins Receptor	IL1RAP
Interleukins Receptor	IL1RL1
Interleukins Receptor	IL1RL2
Interleukins Receptor	IL20RA
Interleukins Receptor	IL20RB
Interleukins Receptor	IL21R
Interleukins Receptor	IL22RA1
Interleukins Receptor	IL22RA2
Interleukins Receptor	IL23R
Interleukins Receptor	IL27RA
Interleukins Receptor	IL2RA
Interleukins Receptor	IL2RB
Interleukins Receptor	IL2RG
Interleukins Receptor	IL31RA
Interleukins Receptor	IL3RA
Interleukins Receptor	IL4R
Interleukins Receptor	IL5RA
Interleukins Receptor	IL6R
Interleukins Receptor	IL7R
Interleukins Receptor	IL9R
Natural Killer Cell Cytotoxicity	HLA-A
Natural Killer Cell Cytotoxicity	HLA-B
Natural Killer Cell Cytotoxicity	HLA-C
Natural Killer Cell Cytotoxicity	HLA-E
Natural Killer Cell Cytotoxicity	HLA-G
Natural Killer Cell Cytotoxicity	KIR3DL1
Natural Killer Cell Cytotoxicity	KIR3DL2
Natural Killer Cell Cytotoxicity	KIR2DL1
Natural Killer Cell Cytotoxicity	KIR2DL3
Natural Killer Cell Cytotoxicity	KIR2DL4
Natural Killer Cell Cytotoxicity	KLRC1
Natural Killer Cell Cytotoxicity	KLRC2
Natural Killer Cell Cytotoxicity	KLRC3
Natural Killer Cell Cytotoxicity	KLRD1
Natural Killer Cell Cytotoxicity	PTPN6
Natural Killer Cell Cytotoxicity	PTPN11
Natural Killer Cell Cytotoxicity	ICAM1
Natural Killer Cell Cytotoxicity	ICAM2
Natural Killer Cell Cytotoxicity	ITGAL
Natural Killer Cell Cytotoxicity	ITGB2
Natural Killer Cell Cytotoxicity	PTK2B
Natural Killer Cell Cytotoxicity	VAV3
Natural Killer Cell Cytotoxicity	VAV1
Natural Killer Cell Cytotoxicity	VAV2
Natural Killer Cell Cytotoxicity	RAC1
Natural Killer Cell Cytotoxicity	RAC2
Natural Killer Cell Cytotoxicity	RAC3
Natural Killer Cell Cytotoxicity	PAK1
Natural Killer Cell Cytotoxicity	MAP2K1
Natural Killer Cell Cytotoxicity	MAP2K2
Natural Killer Cell Cytotoxicity	MAPK1
Natural Killer Cell Cytotoxicity	MAPK3
Natural Killer Cell Cytotoxicity	TNF
Natural Killer Cell Cytotoxicity	CSF2
Natural Killer Cell Cytotoxicity	IFNG
Natural Killer Cell Cytotoxicity	NCR2
Natural Killer Cell Cytotoxicity	TYROBP
Natural Killer Cell Cytotoxicity	LCK
Natural Killer Cell Cytotoxicity	FCGR3A
Natural Killer Cell Cytotoxicity	FCGR3B
Natural Killer Cell Cytotoxicity	NCR1
Natural Killer Cell Cytotoxicity	NCR3
Natural Killer Cell Cytotoxicity	FCER1G
Natural Killer Cell Cytotoxicity	CD247
Natural Killer Cell Cytotoxicity	ZAP70
Natural Killer Cell Cytotoxicity	SYK
Natural Killer Cell Cytotoxicity	LCP2
Natural Killer Cell Cytotoxicity	LAT
Natural Killer Cell Cytotoxicity	PLCG1
Natural Killer Cell Cytotoxicity	PLCG2
Natural Killer Cell Cytotoxicity	SH3BP2
Natural Killer Cell Cytotoxicity	PIK3CA
Natural Killer Cell Cytotoxicity	PIK3CB
Natural Killer Cell Cytotoxicity	PIK3CD
Natural Killer Cell Cytotoxicity	PIK3CG
Natural Killer Cell Cytotoxicity	PIK3R5
Natural Killer Cell Cytotoxicity	PIK3R1
Natural Killer Cell Cytotoxicity	PIK3R2
Natural Killer Cell Cytotoxicity	PIK3R3
Natural Killer Cell Cytotoxicity	FYN
Natural Killer Cell Cytotoxicity	SHC2
Natural Killer Cell Cytotoxicity	SHC4
Natural Killer Cell Cytotoxicity	SHC3
Natural Killer Cell Cytotoxicity	SHC1
Natural Killer Cell Cytotoxicity	GRB2
Natural Killer Cell Cytotoxicity	SOS1
Natural Killer Cell Cytotoxicity	SOS2
Natural Killer Cell Cytotoxicity	HRAS
Natural Killer Cell Cytotoxicity	KRAS
Natural Killer Cell Cytotoxicity	NRAS
Natural Killer Cell Cytotoxicity	ARAF
Natural Killer Cell Cytotoxicity	BRAF
Natural Killer Cell Cytotoxicity	RAF1
Natural Killer Cell Cytotoxicity	MICA
Natural Killer Cell Cytotoxicity	MICB
Natural Killer Cell Cytotoxicity	ULBP3
Natural Killer Cell Cytotoxicity	ULBP2
Natural Killer Cell Cytotoxicity	ULBP1
Natural Killer Cell Cytotoxicity	KLRK1
Natural Killer Cell Cytotoxicity	HCST
Natural Killer Cell Cytotoxicity	CD48
Natural Killer Cell Cytotoxicity	CD244
Natural Killer Cell Cytotoxicity	PPP3CA
Natural Killer Cell Cytotoxicity	PPP3CB
Natural Killer Cell Cytotoxicity	PPP3CC
Natural Killer Cell Cytotoxicity	PPP3R1
Natural Killer Cell Cytotoxicity	PPP3R2
Natural Killer Cell Cytotoxicity	CHP2
Natural Killer Cell Cytotoxicity	NFAT5
Natural Killer Cell Cytotoxicity	NFATC1
Natural Killer Cell Cytotoxicity	NFATC2
Natural Killer Cell Cytotoxicity	NFATC3
Natural Killer Cell Cytotoxicity	NFATC4
Natural Killer Cell Cytotoxicity	PRKCA
Natural Killer Cell Cytotoxicity	PRKCB
Natural Killer Cell Cytotoxicity	PRKCG
Natural Killer Cell Cytotoxicity	SH2D1B
Natural Killer Cell Cytotoxicity	SH2D1A
Natural Killer Cell Cytotoxicity	IFNGR1
Natural Killer Cell Cytotoxicity	IFNGR2
Natural Killer Cell Cytotoxicity	IFNA1
Natural Killer Cell Cytotoxicity	IFNA2
Natural Killer Cell Cytotoxicity	IFNA4
Natural Killer Cell Cytotoxicity	IFNA5
Natural Killer Cell Cytotoxicity	IFNA6
Natural Killer Cell Cytotoxicity	IFNA7
Natural Killer Cell Cytotoxicity	IFNA8
Natural Killer Cell Cytotoxicity	IFNA10
Natural Killer Cell Cytotoxicity	IFNA13
Natural Killer Cell Cytotoxicity	IFNA14
Natural Killer Cell Cytotoxicity	IFNA16
Natural Killer Cell Cytotoxicity	IFNA17
Natural Killer Cell Cytotoxicity	IFNA21
Natural Killer Cell Cytotoxicity	IFNB1
Natural Killer Cell Cytotoxicity	IFNAR1
Natural Killer Cell Cytotoxicity	IFNAR2
Natural Killer Cell Cytotoxicity	TNFSF10
Natural Killer Cell Cytotoxicity	TNFRSF10D
Natural Killer Cell Cytotoxicity	TNFRSF10C
Natural Killer Cell Cytotoxicity	TNFRSF10B
Natural Killer Cell Cytotoxicity	TNFRSF10A
Natural Killer Cell Cytotoxicity	FASLG
Natural Killer Cell Cytotoxicity	FAS
Natural Killer Cell Cytotoxicity	GZMB
Natural Killer Cell Cytotoxicity	PRF1
Natural Killer Cell Cytotoxicity	CASP3
Natural Killer Cell Cytotoxicity	BID
TCR signaling Pathway	CD3D
TCR signaling Pathway	CD3E
TCR signaling Pathway	CD3G
TCR signaling Pathway	CD247
TCR signaling Pathway	CD4
TCR signaling Pathway	CD8A
TCR signaling Pathway	CD8B
TCR signaling Pathway	PTPRC
TCR signaling Pathway	LCK
TCR signaling Pathway	FYN
TCR signaling Pathway	ZAP70
TCR signaling Pathway	LCP2
TCR signaling Pathway	LAT
TCR signaling Pathway	ITK
TCR signaling Pathway	TEC
TCR signaling Pathway	NCK1
TCR signaling Pathway	NCK2
TCR signaling Pathway	VAV3
TCR signaling Pathway	VAV1
TCR signaling Pathway	VAV2
TCR signaling Pathway	GRAP2
TCR signaling Pathway	GRB2
TCR signaling Pathway	PAK1
TCR signaling Pathway	PAK2
TCR signaling Pathway	PAK3
TCR signaling Pathway	PAK4
TCR signaling Pathway	PAK6
TCR signaling Pathway	RHOA
TCR signaling Pathway	CDC42
TCR signaling Pathway	PPP3CA
TCR signaling Pathway	PPP3CB
TCR signaling Pathway	PPP3CC
TCR signaling Pathway	PPP3R1
TCR signaling Pathway	PPP3R2
TCR signaling Pathway	CHP2
TCR signaling Pathway	NFAT5
TCR signaling Pathway	NFATC1
TCR signaling Pathway	NFATC2
TCR signaling Pathway	NFATC3
TCR signaling Pathway	NFATC4
TCR signaling Pathway	SOS1
TCR signaling Pathway	SOS2
TCR signaling Pathway	HRAS
TCR signaling Pathway	KRAS
TCR signaling Pathway	NRAS
TCR signaling Pathway	FOS
TCR signaling Pathway	JUN
TCR signaling Pathway	CARD11
TCR signaling Pathway	BCL10
TCR signaling Pathway	MALT1
TCR signaling Pathway	CHUK
TCR signaling Pathway	IKBKB
TCR signaling Pathway	IKBKG
TCR signaling Pathway	NFKB1
TCR signaling Pathway	RELA
TCR signaling Pathway	NFKBIA
TCR signaling Pathway	NFKBIB
TCR signaling Pathway	NFKBIE
TCR signaling Pathway	CD28
TCR signaling Pathway	ICOS
TCR signaling Pathway	CD40LG
TCR signaling Pathway	PIK3R5
TCR signaling Pathway	PIK3R1
TCR signaling Pathway	PIK3R2
TCR signaling Pathway	PIK3R3
TCR signaling Pathway	PIK3CA
TCR signaling Pathway	PIK3CB
TCR signaling Pathway	PIK3CD
TCR signaling Pathway	PIK3CG
TCR signaling Pathway	AKT3
TCR signaling Pathway	AKT1
TCR signaling Pathway	AKT2
TCR signaling Pathway	MAP3K8
TCR signaling Pathway	MAP3K14
TCR signaling Pathway	PDCD1
TCR signaling Pathway	CTLA4
TCR signaling Pathway	PTPN6
TCR signaling Pathway	CBLC
TCR signaling Pathway	CBL
TCR signaling Pathway	CBLB
TCR signaling Pathway	IL2
TCR signaling Pathway	IL4
TCR signaling Pathway	IL5
TCR signaling Pathway	IL10
TCR signaling Pathway	IFNG
TCR signaling Pathway	CSF2
TCR signaling Pathway	TNF
TCR signaling Pathway	CDK4
TCR signaling Pathway	RASGRP1
TCR signaling Pathway	PDK1
TCR signaling Pathway	PLCG1
TCR signaling Pathway	PRKCQ
TGFb Family Member	BMP1
TGFb Family Member	BMP10
TGFb Family Member	BMP15
TGFb Family Member	BMP2
TGFb Family Member	BMP3
TGFb Family Member	BMP4
TGFb Family Member	BMP5
TGFb Family Member	BMP6
TGFb Family Member	BMP7
TGFb Family Member	BMP8A
TGFb Family Member	BMP8B
TGFb Family Member	GDF1
TGFb Family Member	GDF10
TGFb Family Member	GDF11
TGFb Family Member	GDF15
TGFb Family Member	GDF2
TGFb Family Member	GDF3
TGFb Family Member	GDF5
TGFb Family Member	GDF6
TGFb Family Member	GDF7
TGFb Family Member	GDF9
TGFb Family Member	GDNF
TGFb Family Member	INHA
TGFb Family Member	INHBA
TGFb Family Member	INHBB
TGFb Family Member	INHBC
TGFb Family Member	INHBE
TGFb Family Member	LEFTY1
TGFb Family Member	LEFTY2
TGFb Family Member	NODAL
TGFb Family Member	TGFB1
TGFb Family Member	TGFB2
TGFb Family Member	TGFB3
TGFb Family Member Receptor	ACVR1B
TGFb Family Member Receptor	ACVR1C
TGFb Family Member Receptor	ACVR2A
TGFb Family Member Receptor	ACVR2B
TGFb Family Member Receptor	ACVRL1
TGFb Family Member Receptor	AMHR2
TGFb Family Member Receptor	BMPR1A
TGFb Family Member Receptor	BMPR1B
TGFb Family Member Receptor	BMPR2
TGFb Family Member Receptor	TGFBR1
TGFb Family Member Receptor	TGFBR2
TGFb Family Member Receptor	TGFBR3
TNF Family Members	TNFRSF11B
TNF Family Members	TNFSF10
TNF Family Members	TNFSF11
TNF Family Members	TNFSF12
TNF Family Members	TNFSF13
TNF Family Members	TNFSF13B
TNF Family Members	TNFSF14
TNF Family Members	TNFSF15
TNF Family Members	TNFSF18
TNF Family Members	TNFSF4
TNF Family Members	TNFSF8
TNF Family Members	TNFSF9
TNF Family Members Receptors	TNFRSF10B
TNF Family Members Receptors	TNFRSF10C
TNF Family Members Receptors	TNFRSF10D
TNF Family Members Receptors	TNFRSF11A
TNF Family Members Receptors	TNFRSF12A
TNF Family Members Receptors	TNFRSF13B
TNF Family Members Receptors	TNFRSF13C
TNF Family Members Receptors	TNFRSF14
TNF Family Members Receptors	TNFRSF17
TNF Family Members Receptors	TNFRSF18
TNF Family Members Receptors	TNFRSF19
TNF Family Members Receptors	TNFRSF1A
TNF Family Members Receptors	TNFRSF1B
TNF Family Members Receptors	TNFRSF21
TNF Family Members Receptors	TNFRSF25
TNF Family Members Receptors	TNFRSF4
TNF Family Members Receptors	TNFRSF6B
TNF Family Members Receptors	TNFRSF8
TNF Family Members Receptors	TNFRSF9
