# Supplementary material for: Molecular subtype identification and prognosis stratification by a metabolism-related gene expression signature in colorectal cancer
Source: J Transl Med. 2021 Jun 30;19:279. doi: 10.1186/s12967-021-02952-w (PMC8244251; doi:10.1186/s12967-021-02952-w)
Supplement: Supplementary file 6 — Additional file 6: Table S6. Survival-related metabolic genes used for unsupervised clustering in the GSE39582 dataset. [file 12967_2021_2952_MOESM6_ESM.xlsx]

## Sheet: TableS6
Metabolic Pathways	Metabolic Genes	beta	HR	HR.confint.lower	HR.confint.upper	logrank.test	p.value
REACTOME_METABOLISM_OF_AMINO_ACIDS_AND_DERIVATIVES	AADAT	-0.3	0.7418	0.5887	0.9347	6.4	0.011
KEGG_TRYPTOPHAN_METABOLISM	AADAT	-0.3	0.7418	0.5887	0.9347	6.4	0.011
KEGG_PROPANOATE_METABOLISM	ABAT	-0.11	0.8934	0.8051	0.9915	4.5	0.034
KEGG_BUTANOATE_METABOLISM	ABAT	-0.11	0.8934	0.8051	0.9915	4.5	0.034
KEGG_BETA_ALANINE_METABOLISM	ABAT	-0.11	0.8934	0.8051	0.9915	4.5	0.034
KEGG_ALANINE_ASPARTATE_AND_GLUTAMATE_METABOLISM	ABAT	-0.11	0.8934	0.8051	0.9915	4.5	0.034
REACTOME_ARACHIDONIC_ACID_METABOLISM	ABCC1	-0.26	0.771	0.6019	0.9876	4.2	0.04
REACTOME_FATTY_ACID_METABOLISM	ABCC1	-0.26	0.771	0.6019	0.9876	4.2	0.04
REACTOME_COBALAMIN_CBL_VITAMIN_B12_TRANSPORT_AND_METABOLISM	ABCC1	-0.26	0.771	0.6019	0.9876	4.2	0.04
REACTOME_METABOLISM_OF_LIPIDS	ABCC1	-0.26	0.771	0.6019	0.9876	4.2	0.04
REACTOME_METABOLISM_OF_WATER_SOLUBLE_VITAMINS_AND_COFACTORS	ABCC1	-0.26	0.771	0.6019	0.9876	4.2	0.04
REACTOME_METABOLISM_OF_VITAMINS_AND_COFACTORS	ABCC1	-0.26	0.771	0.6019	0.9876	4.2	0.04
REACTOME_METABOLISM_OF_PORPHYRINS	ABCC1	-0.26	0.771	0.6019	0.9876	4.2	0.04
REACTOME_DISEASES_OF_METABOLISM	ABCD4	1.1	3.03	1.663	5.522	13	0.0003
REACTOME_METABOLISM_OF_WATER_SOLUBLE_VITAMINS_AND_COFACTORS	ABCD4	1.1	3.03	1.663	5.522	13	0.0003
REACTOME_METABOLISM_OF_VITAMINS_AND_COFACTORS	ABCD4	1.1	3.03	1.663	5.522	13	0.0003
REACTOME_COBALAMIN_CBL_VITAMIN_B12_TRANSPORT_AND_METABOLISM	ABCD4	1.1	3.03	1.663	5.522	13	0.0003
REACTOME_DEFECTS_IN_COBALAMIN_B12_METABOLISM	ABCD4	1.1	3.03	1.663	5.522	13	0.0003
REACTOME_DEFECTS_IN_VITAMIN_AND_COFACTOR_METABOLISM	ABCD4	1.1	3.03	1.663	5.522	13	0.0003
KEGG_PYRUVATE_METABOLISM	ACACA	-0.53	0.5894	0.4094	0.8485	8.1	0.0044
REACTOME_METABOLISM_OF_LIPIDS	ACACA	-0.53	0.5894	0.4094	0.8485	8.1	0.0044
REACTOME_METABOLISM_OF_WATER_SOLUBLE_VITAMINS_AND_COFACTORS	ACACA	-0.53	0.5894	0.4094	0.8485	8.1	0.0044
REACTOME_FATTY_ACID_METABOLISM	ACACA	-0.53	0.5894	0.4094	0.8485	8.1	0.0044
REACTOME_BIOTIN_TRANSPORT_AND_METABOLISM	ACACA	-0.53	0.5894	0.4094	0.8485	8.1	0.0044
REACTOME_METABOLISM_OF_VITAMINS_AND_COFACTORS	ACACA	-0.53	0.5894	0.4094	0.8485	8.1	0.0044
REACTOME_DISEASES_OF_METABOLISM	ACACA	-0.53	0.5894	0.4094	0.8485	8.1	0.0044
REACTOME_INTEGRATION_OF_ENERGY_METABOLISM	ACACA	-0.53	0.5894	0.4094	0.8485	8.1	0.0044
REACTOME_DEFECTS_IN_BIOTIN_BTN_METABOLISM	ACACA	-0.53	0.5894	0.4094	0.8485	8.1	0.0044
REACTOME_DEFECTS_IN_VITAMIN_AND_COFACTOR_METABOLISM	ACACA	-0.53	0.5894	0.4094	0.8485	8.1	0.0044
KEGG_PROPANOATE_METABOLISM	ACACA	-0.53	0.5894	0.4094	0.8485	8.1	0.0044
REACTOME_CARNITINE_METABOLISM	ACACA	-0.53	0.5894	0.4094	0.8485	8.1	0.0044
REACTOME_METABOLISM_OF_STEROIDS	ACACA	-0.53	0.5894	0.4094	0.8485	8.1	0.0044
REACTOME_METABOLISM_OF_AMINO_ACIDS_AND_DERIVATIVES	ACAD8	-0.35	0.7056	0.5417	0.9191	6.7	0.0097
REACTOME_METABOLISM_OF_AMINO_ACIDS_AND_DERIVATIVES	ACADSB	-0.4	0.6714	0.5388	0.8366	12	0.00046
KEGG_FATTY_ACID_METABOLISM	ACADSB	-0.4	0.6714	0.5388	0.8366	12	0.00046
REACTOME_METABOLISM_OF_STEROIDS	ACAT2	-0.36	0.695	0.5473	0.8826	8.9	0.0029
REACTOME_METABOLISM_OF_LIPIDS	ACAT2	-0.36	0.695	0.5473	0.8826	8.9	0.0029
KEGG_PROPANOATE_METABOLISM	ACAT2	-0.36	0.695	0.5473	0.8826	8.9	0.0029
KEGG_PYRUVATE_METABOLISM	ACAT2	-0.36	0.695	0.5473	0.8826	8.9	0.0029
KEGG_BUTANOATE_METABOLISM	ACAT2	-0.36	0.695	0.5473	0.8826	8.9	0.0029
KEGG_FATTY_ACID_METABOLISM	ACAT2	-0.36	0.695	0.5473	0.8826	8.9	0.0029
KEGG_TRYPTOPHAN_METABOLISM	ACAT2	-0.36	0.695	0.5473	0.8826	8.9	0.0029
REACTOME_FATTY_ACID_METABOLISM	ACOT7	-0.37	0.6936	0.5322	0.9041	7.3	0.0068
REACTOME_METABOLISM_OF_LIPIDS	ACOT7	-0.37	0.6936	0.5322	0.9041	7.3	0.0068
REACTOME_FATTY_ACID_METABOLISM	ACOT9	0.4	1.486	1.067	2.068	5.5	0.019
REACTOME_METABOLISM_OF_LIPIDS	ACOT9	0.4	1.486	1.067	2.068	5.5	0.019
REACTOME_FATTY_ACID_METABOLISM	ACOX2	-0.27	0.7596	0.6492	0.8887	12	0.0006
REACTOME_PEROXISOMAL_LIPID_METABOLISM	ACOX2	-0.27	0.7596	0.6492	0.8887	12	0.0006
REACTOME_BILE_ACID_AND_BILE_SALT_METABOLISM	ACOX2	-0.27	0.7596	0.6492	0.8887	12	0.0006
REACTOME_METABOLISM_OF_LIPIDS	ACOX2	-0.27	0.7596	0.6492	0.8887	12	0.0006
REACTOME_METABOLISM_OF_STEROIDS	ACOX2	-0.27	0.7596	0.6492	0.8887	12	0.0006
REACTOME_METABOLISM_OF_LIPIDS	ACOX3	-0.48	0.6188	0.4198	0.9122	5.9	0.015
REACTOME_FATTY_ACID_METABOLISM	ACOX3	-0.48	0.6188	0.4198	0.9122	5.9	0.015
REACTOME_PEROXISOMAL_LIPID_METABOLISM	ACOX3	-0.48	0.6188	0.4198	0.9122	5.9	0.015
KEGG_ALPHA_LINOLENIC_ACID_METABOLISM	ACOX3	-0.48	0.6188	0.4198	0.9122	5.9	0.015
KEGG_FATTY_ACID_METABOLISM	ACOX3	-0.48	0.6188	0.4198	0.9122	5.9	0.015
KEGG_RIBOFLAVIN_METABOLISM	ACP1	-0.39	0.6745	0.4868	0.9346	5.6	0.018
KEGG_RIBOFLAVIN_METABOLISM	ACPP	-0.26	0.774	0.6217	0.9635	5.3	0.022
REACTOME_FATTY_ACID_METABOLISM	ACSL5	-0.21	0.8129	0.6694	0.987	4.4	0.036
REACTOME_METABOLISM_OF_LIPIDS	ACSL5	-0.21	0.8129	0.6694	0.987	4.4	0.036
KEGG_FATTY_ACID_METABOLISM	ACSL5	-0.21	0.8129	0.6694	0.987	4.4	0.036
KEGG_BUTANOATE_METABOLISM	ACSM1	0.87	2.389	1.025	5.57	4.1	0.044
KEGG_PYRUVATE_METABOLISM	ACSS2	-0.31	0.7312	0.5783	0.9245	6.8	0.009
KEGG_PROPANOATE_METABOLISM	ACSS2	-0.31	0.7312	0.5783	0.9245	6.8	0.009
CHEN_LIVER_METABOLISM_QTL_CIS	ACTR3	0.48	1.62	1.016	2.585	4.1	0.043
KEGG_HISTIDINE_METABOLISM	ACY3	-0.51	0.6002	0.4065	0.8863	6.6	0.01
KEGG_ALANINE_ASPARTATE_AND_GLUTAMATE_METABOLISM	ACY3	-0.51	0.6002	0.4065	0.8863	6.6	0.01
REACTOME_DISEASES_OF_METABOLISM	ADAMTS1	0.14	1.154	1.006	1.323	4.2	0.04
REACTOME_DISEASES_OF_METABOLISM	ADAMTS16	0.33	1.396	1.094	1.782	7.2	0.0074
REACTOME_DISEASES_OF_METABOLISM	ADAMTS18	1.2	3.199	1.561	6.558	9.8	0.0017
REACTOME_DISEASES_OF_METABOLISM	ADAMTS2	0.22	1.252	1.018	1.541	4.5	0.034
CHEN_LIVER_METABOLISM_QTL_CIS	ADAMTS4	0.64	1.901	1.056	3.424	4.6	0.032
REACTOME_DISEASES_OF_METABOLISM	ADAMTS4	0.64	1.901	1.056	3.424	4.6	0.032
REACTOME_DISEASES_OF_METABOLISM	ADAMTS6	0.52	1.676	1.044	2.691	4.6	0.033
REACTOME_DISEASES_OF_METABOLISM	ADAMTS9	0.69	1.995	1.253	3.176	8.3	0.0039
REACTOME_DISEASES_OF_METABOLISM	ADAMTSL3	0.43	1.539	1.084	2.184	5.8	0.016
REACTOME_INTEGRATION_OF_ENERGY_METABOLISM	ADCY4	0.32	1.371	1.009	1.862	4.1	0.044
KEGG_PURINE_METABOLISM	ADCY4	0.32	1.371	1.009	1.862	4.1	0.044
KEGG_RETINOL_METABOLISM	ADH5	-0.34	0.7101	0.5132	0.9826	4.2	0.04
KEGG_TYROSINE_METABOLISM	ADH5	-0.34	0.7101	0.5132	0.9826	4.2	0.04
KEGG_DRUG_METABOLISM_CYTOCHROME_P450	ADH5	-0.34	0.7101	0.5132	0.9826	4.2	0.04
KEGG_FATTY_ACID_METABOLISM	ADH5	-0.34	0.7101	0.5132	0.9826	4.2	0.04
KEGG_METABOLISM_OF_XENOBIOTICS_BY_CYTOCHROME_P450	ADH5	-0.34	0.7101	0.5132	0.9826	4.2	0.04
KEGG_METABOLISM_OF_XENOBIOTICS_BY_CYTOCHROME_P450	ADH6	-0.17	0.8472	0.7198	0.9972	4	0.046
KEGG_FATTY_ACID_METABOLISM	ADH6	-0.17	0.8472	0.7198	0.9972	4	0.046
KEGG_TYROSINE_METABOLISM	ADH6	-0.17	0.8472	0.7198	0.9972	4	0.046
KEGG_RETINOL_METABOLISM	ADH6	-0.17	0.8472	0.7198	0.9972	4	0.046
KEGG_DRUG_METABOLISM_CYTOCHROME_P450	ADH6	-0.17	0.8472	0.7198	0.9972	4	0.046
REACTOME_PYRUVATE_METABOLISM_AND_CITRIC_ACID_TCA_CYCLE	ADHFE1	0.3	1.346	1.009	1.797	4	0.045
REACTOME_INTEGRATION_OF_ENERGY_METABOLISM	ADIPOQ	0.13	1.138	1.021	1.268	5.6	0.018
REACTOME_INTEGRATION_OF_ENERGY_METABOLISM	ADIPOR1	0.47	1.594	1.135	2.239	7.2	0.0072
REACTOME_SURFACTANT_METABOLISM	ADORA2B	-0.16	0.8499	0.7296	0.99	4.4	0.037
REACTOME_SURFACTANT_METABOLISM	ADRA2C	0.29	1.333	1.019	1.745	4.4	0.036
REACTOME_INTEGRATION_OF_ENERGY_METABOLISM	ADRA2C	0.29	1.333	1.019	1.745	4.4	0.036
KEGG_PURINE_METABOLISM	ADSL	-0.41	0.665	0.4813	0.9186	6.1	0.013
KEGG_ALANINE_ASPARTATE_AND_GLUTAMATE_METABOLISM	ADSL	-0.41	0.665	0.4813	0.9186	6.1	0.013
REACTOME_METABOLISM_OF_NUCLEOTIDES	ADSL	-0.41	0.665	0.4813	0.9186	6.1	0.013
KEGG_ARGININE_AND_PROLINE_METABOLISM	AGMAT	-0.4	0.6716	0.5555	0.8119	17	3.9e-05
REACTOME_METABOLISM_OF_POLYAMINES	AGMAT	-0.4	0.6716	0.5555	0.8119	17	3.9e-05
REACTOME_METABOLISM_OF_AMINO_ACIDS_AND_DERIVATIVES	AGMAT	-0.4	0.6716	0.5555	0.8119	17	3.9e-05
REACTOME_SELENOAMINO_ACID_METABOLISM	AHCY	-0.29	0.7507	0.6004	0.9385	6.3	0.012
REACTOME_SULFUR_AMINO_ACID_METABOLISM	AHCY	-0.29	0.7507	0.6004	0.9385	6.3	0.012
KEGG_SELENOAMINO_ACID_METABOLISM	AHCY	-0.29	0.7507	0.6004	0.9385	6.3	0.012
KEGG_CYSTEINE_AND_METHIONINE_METABOLISM	AHCY	-0.29	0.7507	0.6004	0.9385	6.3	0.012
REACTOME_DISEASES_OF_METABOLISM	AHCY	-0.29	0.7507	0.6004	0.9385	6.3	0.012
REACTOME_METABOLISM_OF_INGESTED_SEMET_SEC_MESEC_INTO_H2SE	AHCY	-0.29	0.7507	0.6004	0.9385	6.3	0.012
REACTOME_METABOLISM_OF_AMINO_ACIDS_AND_DERIVATIVES	AHCY	-0.29	0.7507	0.6004	0.9385	6.3	0.012
REACTOME_REGULATION_OF_LIPID_METABOLISM_BY_PPARALPHA	AHR	0.27	1.304	1.016	1.672	4.4	0.037
REACTOME_METABOLISM_OF_LIPIDS	AHR	0.27	1.304	1.016	1.672	4.4	0.037
REACTOME_SELENOAMINO_ACID_METABOLISM	AIMP2	-0.44	0.644	0.442	0.9383	5.3	0.022
REACTOME_METABOLISM_OF_AMINO_ACIDS_AND_DERIVATIVES	AIMP2	-0.44	0.644	0.442	0.9383	5.3	0.022
REACTOME_METABOLISM_OF_NUCLEOTIDES	AK8	0.68	1.977	1.223	3.196	7.7	0.0054
REACTOME_METABOLISM_OF_NUCLEOTIDES	AK9	-0.37	0.6907	0.4927	0.9684	4.6	0.032
REACTOME_METABOLISM_OF_WATER_SOLUBLE_VITAMINS_AND_COFACTORS	ALDH1L2	0.39	1.473	1.039	2.09	4.7	0.03
REACTOME_METABOLISM_OF_VITAMINS_AND_COFACTORS	ALDH1L2	0.39	1.473	1.039	2.09	4.7	0.03
REACTOME_METABOLISM_OF_FOLATE_AND_PTERINES	ALDH1L2	0.39	1.473	1.039	2.09	4.7	0.03
KEGG_FATTY_ACID_METABOLISM	ALDH2	-0.48	0.617	0.4455	0.8547	8.4	0.0037
KEGG_ARGININE_AND_PROLINE_METABOLISM	ALDH2	-0.48	0.617	0.4455	0.8547	8.4	0.0037
KEGG_HISTIDINE_METABOLISM	ALDH2	-0.48	0.617	0.4455	0.8547	8.4	0.0037
KEGG_PYRUVATE_METABOLISM	ALDH2	-0.48	0.617	0.4455	0.8547	8.4	0.0037
KEGG_TRYPTOPHAN_METABOLISM	ALDH2	-0.48	0.617	0.4455	0.8547	8.4	0.0037
KEGG_PROPANOATE_METABOLISM	ALDH2	-0.48	0.617	0.4455	0.8547	8.4	0.0037
KEGG_GLYCEROLIPID_METABOLISM	ALDH2	-0.48	0.617	0.4455	0.8547	8.4	0.0037
KEGG_BETA_ALANINE_METABOLISM	ALDH2	-0.48	0.617	0.4455	0.8547	8.4	0.0037
KEGG_ASCORBATE_AND_ALDARATE_METABOLISM	ALDH2	-0.48	0.617	0.4455	0.8547	8.4	0.0037
KEGG_BUTANOATE_METABOLISM	ALDH2	-0.48	0.617	0.4455	0.8547	8.4	0.0037
REACTOME_METABOLISM_OF_LIPIDS	ALDH3B1	0.52	1.683	1.25	2.267	12	0.00059
KEGG_HISTIDINE_METABOLISM	ALDH3B1	0.52	1.683	1.25	2.267	12	0.00059
REACTOME_SPHINGOLIPID_METABOLISM	ALDH3B1	0.52	1.683	1.25	2.267	12	0.00059
KEGG_METABOLISM_OF_XENOBIOTICS_BY_CYTOCHROME_P450	ALDH3B1	0.52	1.683	1.25	2.267	12	0.00059
KEGG_TYROSINE_METABOLISM	ALDH3B1	0.52	1.683	1.25	2.267	12	0.00059
KEGG_PHENYLALANINE_METABOLISM	ALDH3B1	0.52	1.683	1.25	2.267	12	0.00059
KEGG_DRUG_METABOLISM_CYTOCHROME_P450	ALDH3B1	0.52	1.683	1.25	2.267	12	0.00059
KEGG_BUTANOATE_METABOLISM	ALDH5A1	-0.4	0.6674	0.5266	0.8458	11	0.00085
KEGG_ALANINE_ASPARTATE_AND_GLUTAMATE_METABOLISM	ALDH5A1	-0.4	0.6674	0.5266	0.8458	11	0.00085
REACTOME_DISEASES_OF_METABOLISM	ALG1	-0.3	0.7393	0.553	0.9882	4.2	0.042
REACTOME_DISEASES_OF_METABOLISM	ALG8	-0.35	0.7059	0.5009	0.9948	3.9	0.047
REACTOME_DISEASES_OF_METABOLISM	ALG9	-0.5	0.6095	0.4249	0.8742	7.2	0.0073
REACTOME_METABOLISM_OF_RNA	ALKBH8	-0.43	0.65	0.4529	0.9329	5.5	0.019
REACTOME_FATTY_ACID_METABOLISM	ALOX12B	-0.8	0.4512	0.2638	0.7719	8.4	0.0037
REACTOME_ARACHIDONIC_ACID_METABOLISM	ALOX12B	-0.8	0.4512	0.2638	0.7719	8.4	0.0037
REACTOME_METABOLISM_OF_LIPIDS	ALOX12B	-0.8	0.4512	0.2638	0.7719	8.4	0.0037
KEGG_ARACHIDONIC_ACID_METABOLISM	ALOX12B	-0.8	0.4512	0.2638	0.7719	8.4	0.0037
REACTOME_METABOLISM_OF_RNA	ALYREF	-0.26	0.7715	0.6493	0.9168	8.7	0.0032
REACTOME_BILE_ACID_AND_BILE_SALT_METABOLISM	AMACR	-0.67	0.5102	0.3378	0.7707	10	0.0014
REACTOME_METABOLISM_OF_STEROIDS	AMACR	-0.67	0.5102	0.3378	0.7707	10	0.0014
REACTOME_FATTY_ACID_METABOLISM	AMACR	-0.67	0.5102	0.3378	0.7707	10	0.0014
REACTOME_PEROXISOMAL_LIPID_METABOLISM	AMACR	-0.67	0.5102	0.3378	0.7707	10	0.0014
REACTOME_METABOLISM_OF_LIPIDS	AMACR	-0.67	0.5102	0.3378	0.7707	10	0.0014
KEGG_CYSTEINE_AND_METHIONINE_METABOLISM	AMD1	-0.3	0.7395	0.5487	0.9967	3.9	0.048
KEGG_ARGININE_AND_PROLINE_METABOLISM	AMD1	-0.3	0.7395	0.5487	0.9967	3.9	0.048
REACTOME_METABOLISM_OF_POLYAMINES	AMD1	-0.3	0.7395	0.5487	0.9967	3.9	0.048
REACTOME_METABOLISM_OF_AMINO_ACIDS_AND_DERIVATIVES	AMD1	-0.3	0.7395	0.5487	0.9967	3.9	0.048
REACTOME_REGULATION_OF_LIPID_METABOLISM_BY_PPARALPHA	ANGPTL4	0.31	1.369	1.054	1.778	5.5	0.019
REACTOME_METABOLISM_OF_LIPIDS	ANGPTL4	0.31	1.369	1.054	1.778	5.5	0.019
REACTOME_METABOLISM_OF_RNA	ANP32A	-0.45	0.6393	0.4566	0.8951	6.8	0.0091
KEGG_BETA_ALANINE_METABOLISM	AOC3	0.13	1.135	1.022	1.261	5.6	0.018
KEGG_TYROSINE_METABOLISM	AOC3	0.13	1.135	1.022	1.261	5.6	0.018
KEGG_PHENYLALANINE_METABOLISM	AOC3	0.13	1.135	1.022	1.261	5.6	0.018
KEGG_GLYCINE_SERINE_AND_THREONINE_METABOLISM	AOC3	0.13	1.135	1.022	1.261	5.6	0.018
REACTOME_PHOSPHOLIPID_METABOLISM	ARF1	0.43	1.54	1.159	2.045	8.9	0.0028
REACTOME_METABOLISM_OF_LIPIDS	ARF1	0.43	1.54	1.159	2.045	8.9	0.0028
REACTOME_PI_METABOLISM	ARF1	0.43	1.54	1.159	2.045	8.9	0.0028
KEGG_ARGININE_AND_PROLINE_METABOLISM	ARG2	-0.23	0.7984	0.6433	0.9909	4.2	0.041
REACTOME_METABOLISM_OF_AMINO_ACIDS_AND_DERIVATIVES	ARG2	-0.23	0.7984	0.6433	0.9909	4.2	0.041
REACTOME_CHONDROITIN_SULFATE_DERMATAN_SULFATE_METABOLISM	ARSB	-0.35	0.7017	0.5023	0.9801	4.3	0.038
REACTOME_DISEASES_OF_CARBOHYDRATE_METABOLISM	ARSB	-0.35	0.7017	0.5023	0.9801	4.3	0.038
REACTOME_METABOLISM_OF_LIPIDS	ARSB	-0.35	0.7017	0.5023	0.9801	4.3	0.038
REACTOME_GLYCOSAMINOGLYCAN_METABOLISM	ARSB	-0.35	0.7017	0.5023	0.9801	4.3	0.038
REACTOME_METABOLISM_OF_CARBOHYDRATES	ARSB	-0.35	0.7017	0.5023	0.9801	4.3	0.038
REACTOME_SPHINGOLIPID_METABOLISM	ARSB	-0.35	0.7017	0.5023	0.9801	4.3	0.038
REACTOME_DISEASES_OF_METABOLISM	ARSB	-0.35	0.7017	0.5023	0.9801	4.3	0.038
REACTOME_GLYCOSPHINGOLIPID_METABOLISM	ARSB	-0.35	0.7017	0.5023	0.9801	4.3	0.038
REACTOME_SPHINGOLIPID_METABOLISM	ARSI	0.38	1.465	1.032	2.081	4.6	0.033
REACTOME_METABOLISM_OF_LIPIDS	ARSI	0.38	1.465	1.032	2.081	4.6	0.033
REACTOME_GLYCOSPHINGOLIPID_METABOLISM	ARSI	0.38	1.465	1.032	2.081	4.6	0.033
KEGG_ALANINE_ASPARTATE_AND_GLUTAMATE_METABOLISM	ASL	-0.43	0.6529	0.5163	0.8256	13	0.00037
REACTOME_METABOLISM_OF_AMINO_ACIDS_AND_DERIVATIVES	ASL	-0.43	0.6529	0.5163	0.8256	13	0.00037
KEGG_ARGININE_AND_PROLINE_METABOLISM	ASL	-0.43	0.6529	0.5163	0.8256	13	0.00037
REACTOME_PHENYLALANINE_AND_TYROSINE_METABOLISM	ASRGL1	-0.21	0.8125	0.7037	0.9381	8.1	0.0045
REACTOME_PHENYLALANINE_METABOLISM	ASRGL1	-0.21	0.8125	0.7037	0.9381	8.1	0.0045
REACTOME_METABOLISM_OF_AMINO_ACIDS_AND_DERIVATIVES	ASRGL1	-0.21	0.8125	0.7037	0.9381	8.1	0.0045
REACTOME_METABOLISM_OF_NUCLEOTIDES	ATIC	-0.37	0.6903	0.4856	0.9812	4.3	0.039
KEGG_PURINE_METABOLISM	ATIC	-0.37	0.6903	0.4856	0.9812	4.3	0.039
REACTOME_METABOLISM_OF_ANGIOTENSINOGEN_TO_ANGIOTENSINS	ATP6AP2	0.34	1.411	1.032	1.93	4.6	0.032
REACTOME_PEPTIDE_HORMONE_METABOLISM	ATP6AP2	0.34	1.411	1.032	1.93	4.6	0.032
REACTOME_METABOLISM_OF_LIPIDS	AWAT1	1.3	3.75	1.864	7.544	14	0.00023
REACTOME_ARACHIDONIC_ACID_METABOLISM	AWAT1	1.3	3.75	1.864	7.544	14	0.00023
REACTOME_FATTY_ACID_METABOLISM	AWAT1	1.3	3.75	1.864	7.544	14	0.00023
REACTOME_METABOLISM_OF_CARBOHYDRATES	B3GALT2	-0.38	0.6846	0.4725	0.9919	4.1	0.044
REACTOME_METABOLISM_OF_AMINO_ACIDS_AND_DERIVATIVES	BCKDHB	-0.37	0.6937	0.5258	0.9153	6.7	0.0098
REACTOME_GLYOXYLATE_METABOLISM_AND_GLYCINE_DEGRADATION	BCKDHB	-0.37	0.6937	0.5258	0.9153	6.7	0.0098
KEGG_NITROGEN_METABOLISM	CA14	0.48	1.622	1.055	2.495	4.8	0.028
KEGG_NITROGEN_METABOLISM	CA6	0.69	1.985	1.06	3.718	4.5	0.033
KEGG_NITROGEN_METABOLISM	CA7	0.33	1.397	1.094	1.784	7	0.0079
REACTOME_INTEGRATION_OF_ENERGY_METABOLISM	CACNA2D2	-0.27	0.7647	0.5963	0.9805	4.5	0.035
CHEN_LIVER_METABOLISM_QTL_CIS	CAPN10	-0.31	0.7355	0.5417	0.9987	3.9	0.049
REACTOME_FATTY_ACID_METABOLISM	CBR4	-0.25	0.7788	0.6155	0.9853	4.3	0.037
REACTOME_METABOLISM_OF_LIPIDS	CBR4	-0.25	0.7788	0.6155	0.9853	4.3	0.037
REACTOME_SURFACTANT_METABOLISM	CCDC59	-0.38	0.687	0.5024	0.9394	5.5	0.019
REACTOME_METABOLISM_OF_RNA	CD2BP2	0.6	1.813	1.157	2.84	6.8	0.0092
REACTOME_COBALAMIN_CBL_VITAMIN_B12_TRANSPORT_AND_METABOLISM	CD320	-0.39	0.6779	0.5281	0.8702	9.3	0.0023
REACTOME_DEFECTS_IN_VITAMIN_AND_COFACTOR_METABOLISM	CD320	-0.39	0.6779	0.5281	0.8702	9.3	0.0023
REACTOME_METABOLISM_OF_WATER_SOLUBLE_VITAMINS_AND_COFACTORS	CD320	-0.39	0.6779	0.5281	0.8702	9.3	0.0023
REACTOME_DISEASES_OF_METABOLISM	CD320	-0.39	0.6779	0.5281	0.8702	9.3	0.0023
REACTOME_METABOLISM_OF_VITAMINS_AND_COFACTORS	CD320	-0.39	0.6779	0.5281	0.8702	9.3	0.0023
REACTOME_DEFECTS_IN_COBALAMIN_B12_METABOLISM	CD320	-0.39	0.6779	0.5281	0.8702	9.3	0.0023
REACTOME_REGULATION_OF_LIPID_METABOLISM_BY_PPARALPHA	CD36	0.23	1.26	1.109	1.431	13	0.00033
REACTOME_INTEGRATION_OF_ENERGY_METABOLISM	CD36	0.23	1.26	1.109	1.431	13	0.00033
REACTOME_METABOLISM_OF_LIPIDS	CD36	0.23	1.26	1.109	1.431	13	0.00033
REACTOME_PEPTIDE_HORMONE_METABOLISM	CDX2	-0.21	0.8122	0.704	0.9371	8.2	0.0042
REACTOME_SPHINGOLIPID_METABOLISM	CERS2	0.48	1.613	1.136	2.292	7	0.0083
REACTOME_METABOLISM_OF_LIPIDS	CERS2	0.48	1.613	1.136	2.292	7	0.0083
REACTOME_SPHINGOLIPID_METABOLISM	CERS6	-0.37	0.6876	0.549	0.861	11	0.0011
REACTOME_METABOLISM_OF_LIPIDS	CERS6	-0.37	0.6876	0.549	0.861	11	0.0011
KEGG_GLYCINE_SERINE_AND_THREONINE_METABOLISM	CHDH	-0.52	0.5949	0.4253	0.8323	9.1	0.0025
REACTOME_METABOLISM_OF_AMINO_ACIDS_AND_DERIVATIVES	CHDH	-0.52	0.5949	0.4253	0.8323	9.1	0.0025
REACTOME_CHONDROITIN_SULFATE_DERMATAN_SULFATE_METABOLISM	CHPF	0.37	1.453	1.104	1.913	7.1	0.0077
REACTOME_GLYCOSAMINOGLYCAN_METABOLISM	CHPF	0.37	1.453	1.104	1.913	7.1	0.0077
REACTOME_METABOLISM_OF_CARBOHYDRATES	CHPF	0.37	1.453	1.104	1.913	7.1	0.0077
REACTOME_METABOLISM_OF_LIPIDS	CHPT1	-0.21	0.8082	0.6767	0.9652	5.5	0.019
KEGG_GLYCEROPHOSPHOLIPID_METABOLISM	CHPT1	-0.21	0.8082	0.6767	0.9652	5.5	0.019
REACTOME_PHOSPHOLIPID_METABOLISM	CHPT1	-0.21	0.8082	0.6767	0.9652	5.5	0.019
KEGG_ETHER_LIPID_METABOLISM	CHPT1	-0.21	0.8082	0.6767	0.9652	5.5	0.019
REACTOME_KERATAN_SULFATE_KERATIN_METABOLISM	CHST1	0.57	1.763	1.035	3.003	4.3	0.037
REACTOME_METABOLISM_OF_CARBOHYDRATES	CHST1	0.57	1.763	1.035	3.003	4.3	0.037
REACTOME_GLYCOSAMINOGLYCAN_METABOLISM	CHST1	0.57	1.763	1.035	3.003	4.3	0.037
REACTOME_GLYCOSAMINOGLYCAN_METABOLISM	CHST15	0.37	1.454	1.106	1.913	7.2	0.0073
REACTOME_CHONDROITIN_SULFATE_DERMATAN_SULFATE_METABOLISM	CHST15	0.37	1.454	1.106	1.913	7.2	0.0073
REACTOME_METABOLISM_OF_CARBOHYDRATES	CHST15	0.37	1.454	1.106	1.913	7.2	0.0073
REACTOME_CHONDROITIN_SULFATE_DERMATAN_SULFATE_METABOLISM	CHSY3	0.26	1.298	1.038	1.623	5.2	0.022
REACTOME_GLYCOSAMINOGLYCAN_METABOLISM	CHSY3	0.26	1.298	1.038	1.623	5.2	0.022
REACTOME_METABOLISM_OF_CARBOHYDRATES	CHSY3	0.26	1.298	1.038	1.623	5.2	0.022
KEGG_ARGININE_AND_PROLINE_METABOLISM	CKB	-0.13	0.8753	0.7918	0.9676	6.8	0.0091
REACTOME_METABOLISM_OF_AMINO_ACIDS_AND_DERIVATIVES	CKB	-0.13	0.8753	0.7918	0.9676	6.8	0.0091
REACTOME_CREATINE_METABOLISM	CKB	-0.13	0.8753	0.7918	0.9676	6.8	0.0091
REACTOME_CREATINE_METABOLISM	CKMT2	-0.16	0.8557	0.7721	0.9482	9	0.0027
KEGG_ARGININE_AND_PROLINE_METABOLISM	CKMT2	-0.16	0.8557	0.7721	0.9482	9	0.0027
REACTOME_METABOLISM_OF_AMINO_ACIDS_AND_DERIVATIVES	CKMT2	-0.16	0.8557	0.7721	0.9482	9	0.0027
KEGG_PYRIMIDINE_METABOLISM	CMPK2	-0.18	0.8326	0.7337	0.9448	8	0.0046
REACTOME_METABOLISM_OF_RNA	CNOT1	-0.45	0.6383	0.4469	0.9116	6.1	0.014
REACTOME_METABOLISM_OF_RNA	CNOT10	-0.59	0.5526	0.3711	0.823	8.5	0.0035
REACTOME_METABOLISM_OF_RNA	CNOT6L	-0.32	0.7246	0.5817	0.9026	8.3	0.004
REACTOME_METABOLISM_OF_COFACTORS	COQ2	-0.64	0.529	0.3482	0.8038	8.9	0.0028
REACTOME_METABOLISM_OF_VITAMINS_AND_COFACTORS	COQ2	-0.64	0.529	0.3482	0.8038	8.9	0.0028
REACTOME_METABOLISM_OF_COFACTORS	COQ3	-0.39	0.6744	0.5155	0.8823	8.3	0.004
REACTOME_METABOLISM_OF_VITAMINS_AND_COFACTORS	COQ3	-0.39	0.6744	0.5155	0.8823	8.3	0.004
REACTOME_METABOLISM_OF_VITAMINS_AND_COFACTORS	COQ7	-0.31	0.7328	0.5534	0.9704	4.7	0.03
REACTOME_METABOLISM_OF_COFACTORS	COQ7	-0.31	0.7328	0.5534	0.9704	4.7	0.03
REACTOME_METABOLISM_OF_RNA	CPSF3	-0.52	0.5926	0.4022	0.8732	7	0.0081
KEGG_FATTY_ACID_METABOLISM	CPT2	-0.3	0.7393	0.5655	0.9666	4.9	0.027
REACTOME_CARNITINE_METABOLISM	CPT2	-0.3	0.7393	0.5655	0.9666	4.9	0.027
REACTOME_METABOLISM_OF_LIPIDS	CPT2	-0.3	0.7393	0.5655	0.9666	4.9	0.027
REACTOME_FATTY_ACID_METABOLISM	CPT2	-0.3	0.7393	0.5655	0.9666	4.9	0.027
REACTOME_REGULATION_OF_LIPID_METABOLISM_BY_PPARALPHA	CPT2	-0.3	0.7393	0.5655	0.9666	4.9	0.027
REACTOME_METABOLISM_OF_LIPIDS	CRAT	0.29	1.33	1.009	1.755	4.1	0.043
REACTOME_PEROXISOMAL_LIPID_METABOLISM	CRAT	0.29	1.33	1.009	1.755	4.1	0.043
REACTOME_FATTY_ACID_METABOLISM	CRAT	0.29	1.33	1.009	1.755	4.1	0.043
REACTOME_METABOLISM_OF_LIPIDS	CRLS1	-0.3	0.743	0.5868	0.9407	6.1	0.014
REACTOME_PHOSPHOLIPID_METABOLISM	CRLS1	-0.3	0.743	0.5868	0.9407	6.1	0.014
KEGG_GLYCEROPHOSPHOLIPID_METABOLISM	CRLS1	-0.3	0.743	0.5868	0.9407	6.1	0.014
REACTOME_PEROXISOMAL_LIPID_METABOLISM	CROT	-0.35	0.7055	0.504	0.9877	4.1	0.042
REACTOME_FATTY_ACID_METABOLISM	CROT	-0.35	0.7055	0.504	0.9877	4.1	0.042
REACTOME_METABOLISM_OF_LIPIDS	CROT	-0.35	0.7055	0.504	0.9877	4.1	0.042
REACTOME_METABOLISM_OF_AMINO_ACIDS_AND_DERIVATIVES	CRYM	-0.3	0.7411	0.6048	0.9081	8.4	0.0038
REACTOME_PYRUVATE_METABOLISM_AND_CITRIC_ACID_TCA_CYCLE	CS	-0.66	0.5194	0.3617	0.7459	12	0.00043
KEGG_GLYOXYLATE_AND_DICARBOXYLATE_METABOLISM	CS	-0.66	0.5194	0.3617	0.7459	12	0.00043
REACTOME_METABOLISM_OF_RNA	CSTF1	-0.35	0.706	0.5347	0.9324	6	0.014
REACTOME_METABOLISM_OF_RNA	CSTF2T	-0.33	0.7185	0.5472	0.9434	5.7	0.017
REACTOME_METABOLISM_OF_RNA	CSTF3	-0.23	0.7936	0.6347	0.9923	4.1	0.043
REACTOME_COBALAMIN_CBL_VITAMIN_B12_TRANSPORT_AND_METABOLISM	CTRB2	0.58	1.781	1.149	2.76	6.7	0.0099
REACTOME_METABOLISM_OF_VITAMINS_AND_COFACTORS	CTRB2	0.58	1.781	1.149	2.76	6.7	0.0099
REACTOME_METABOLISM_OF_WATER_SOLUBLE_VITAMINS_AND_COFACTORS	CTRB2	0.58	1.781	1.149	2.76	6.7	0.0099
REACTOME_METABOLISM_OF_RNA	CTU2	0.48	1.611	1.173	2.212	8.7	0.0032
REACTOME_METABOLISM_OF_RNA	CWC27	-0.31	0.7303	0.5561	0.9593	5.1	0.024
REACTOME_VITAMIN_C_ASCORBATE_METABOLISM	CYB5A	-0.34	0.7127	0.5493	0.9247	6.3	0.012
REACTOME_METABOLISM_OF_WATER_SOLUBLE_VITAMINS_AND_COFACTORS	CYB5A	-0.34	0.7127	0.5493	0.9247	6.3	0.012
REACTOME_METABOLISM_OF_VITAMINS_AND_COFACTORS	CYB5A	-0.34	0.7127	0.5493	0.9247	6.3	0.012
REACTOME_METABOLISM_OF_NITRIC_OXIDE_ENOS_ACTIVATION_AND_REGULATION	CYGB	0.52	1.683	1.198	2.362	9	0.0027
REACTOME_FATTY_ACID_METABOLISM	CYP1B1	0.14	1.152	1.038	1.278	7.2	0.0073
KEGG_TRYPTOPHAN_METABOLISM	CYP1B1	0.14	1.152	1.038	1.278	7.2	0.0073
KEGG_METABOLISM_OF_XENOBIOTICS_BY_CYTOCHROME_P450	CYP1B1	0.14	1.152	1.038	1.278	7.2	0.0073
REACTOME_DISEASES_OF_METABOLISM	CYP1B1	0.14	1.152	1.038	1.278	7.2	0.0073
REACTOME_ARACHIDONIC_ACID_METABOLISM	CYP1B1	0.14	1.152	1.038	1.278	7.2	0.0073
REACTOME_METABOLISM_OF_LIPIDS	CYP1B1	0.14	1.152	1.038	1.278	7.2	0.0073
REACTOME_VITAMIN_D_CALCIFEROL_METABOLISM	CYP27B1	-0.31	0.7353	0.5706	0.9477	5.6	0.018
REACTOME_DISEASES_OF_METABOLISM	CYP27B1	-0.31	0.7353	0.5706	0.9477	5.6	0.018
REACTOME_METABOLISM_OF_LIPIDS	CYP27B1	-0.31	0.7353	0.5706	0.9477	5.6	0.018
REACTOME_METABOLISM_OF_STEROIDS	CYP27B1	-0.31	0.7353	0.5706	0.9477	5.6	0.018
KEGG_DRUG_METABOLISM_CYTOCHROME_P450	CYP2A13	0.59	1.797	1.144	2.823	6.4	0.011
KEGG_RETINOL_METABOLISM	CYP2A13	0.59	1.797	1.144	2.823	6.4	0.011
KEGG_DRUG_METABOLISM_OTHER_ENZYMES	CYP2A13	0.59	1.797	1.144	2.823	6.4	0.011
KEGG_DRUG_METABOLISM_CYTOCHROME_P450	CYP2D6	0.87	2.393	1.513	3.784	14	0.00019
REACTOME_METABOLISM_OF_LIPIDS	CYP2D6	0.87	2.393	1.513	3.784	14	0.00019
KEGG_ARACHIDONIC_ACID_METABOLISM	CYP2J2	-0.33	0.7218	0.6042	0.8623	13	0.00035
REACTOME_FATTY_ACID_METABOLISM	CYP2J2	-0.33	0.7218	0.6042	0.8623	13	0.00035
REACTOME_ARACHIDONIC_ACID_METABOLISM	CYP2J2	-0.33	0.7218	0.6042	0.8623	13	0.00035
KEGG_LINOLEIC_ACID_METABOLISM	CYP2J2	-0.33	0.7218	0.6042	0.8623	13	0.00035
REACTOME_METABOLISM_OF_LIPIDS	CYP2J2	-0.33	0.7218	0.6042	0.8623	13	0.00035
KEGG_METABOLISM_OF_XENOBIOTICS_BY_CYTOCHROME_P450	CYP2S1	-0.24	0.7849	0.6691	0.9208	8.8	0.0029
REACTOME_METABOLISM_OF_STEROIDS	CYP7B1	-0.71	0.4905	0.2748	0.8755	5.1	0.024
REACTOME_METABOLISM_OF_LIPIDS	CYP7B1	-0.71	0.4905	0.2748	0.8755	5.1	0.024
REACTOME_BILE_ACID_AND_BILE_SALT_METABOLISM	CYP7B1	-0.71	0.4905	0.2748	0.8755	5.1	0.024
REACTOME_DISEASES_OF_METABOLISM	CYP7B1	-0.71	0.4905	0.2748	0.8755	5.1	0.024
REACTOME_FATTY_ACID_METABOLISM	DBI	-0.5	0.6087	0.4512	0.8213	11	0.0012
REACTOME_METABOLISM_OF_LIPIDS	DBI	-0.5	0.6087	0.4512	0.8213	11	0.0012
CHEN_LIVER_METABOLISM_QTL_CIS	DBI	-0.5	0.6087	0.4512	0.8213	11	0.0012
REACTOME_METABOLISM_OF_AMINO_ACIDS_AND_DERIVATIVES	DCT	1.1	2.922	1.268	6.733	6.3	0.012
KEGG_TYROSINE_METABOLISM	DCT	1.1	2.922	1.268	6.733	6.3	0.012
REACTOME_METABOLISM_OF_NUCLEOTIDES	DCTPP1	-0.33	0.7162	0.5231	0.9805	4.3	0.037
REACTOME_METABOLISM_OF_AMINE_DERIVED_HORMONES	DDC	-0.21	0.8144	0.7215	0.9193	11	0.00086
REACTOME_METABOLISM_OF_AMINO_ACIDS_AND_DERIVATIVES	DDC	-0.21	0.8144	0.7215	0.9193	11	0.00086
KEGG_TYROSINE_METABOLISM	DDC	-0.21	0.8144	0.7215	0.9193	11	0.00086
KEGG_TRYPTOPHAN_METABOLISM	DDC	-0.21	0.8144	0.7215	0.9193	11	0.00086
KEGG_PHENYLALANINE_METABOLISM	DDC	-0.21	0.8144	0.7215	0.9193	11	0.00086
KEGG_HISTIDINE_METABOLISM	DDC	-0.21	0.8144	0.7215	0.9193	11	0.00086
REACTOME_PHOSPHOLIPID_METABOLISM	DDHD1	-0.28	0.7536	0.5851	0.9706	4.8	0.028
REACTOME_METABOLISM_OF_LIPIDS	DDHD1	-0.28	0.7536	0.5851	0.9706	4.8	0.028
REACTOME_METABOLISM_OF_RNA	DDX20	-0.5	0.6095	0.4439	0.8368	9.4	0.0022
REACTOME_METABOLISM_OF_RNA	DDX39A	-0.53	0.5862	0.4322	0.7952	12	0.00059
REACTOME_METABOLISM_OF_RNA	DDX46	-0.4	0.6688	0.4945	0.9045	6.8	0.0091
REACTOME_METABOLISM_OF_RNA	DDX49	-0.36	0.6988	0.4944	0.9875	4.1	0.042
REACTOME_METABOLISM_OF_RNA	DDX52	-0.53	0.5905	0.4626	0.7538	18	2.3e-05
REACTOME_SPHINGOLIPID_METABOLISM	DEGS2	-0.19	0.8273	0.6911	0.9904	4.3	0.039
REACTOME_METABOLISM_OF_LIPIDS	DEGS2	-0.19	0.8273	0.6911	0.9904	4.3	0.039
KEGG_SPHINGOLIPID_METABOLISM	DEGS2	-0.19	0.8273	0.6911	0.9904	4.3	0.039
KEGG_GLYCEROPHOSPHOLIPID_METABOLISM	DGKE	-0.58	0.5588	0.3246	0.9622	4.4	0.036
KEGG_GLYCEROLIPID_METABOLISM	DGKE	-0.58	0.5588	0.3246	0.9622	4.4	0.036
KEGG_GLYCEROPHOSPHOLIPID_METABOLISM	DGKZ	-0.5	0.6075	0.4238	0.871	7.3	0.0067
KEGG_GLYCEROLIPID_METABOLISM	DGKZ	-0.5	0.6075	0.4238	0.871	7.3	0.0067
REACTOME_METABOLISM_OF_NUCLEOTIDES	DGUOK	-0.24	0.7893	0.6293	0.99	4.2	0.041
KEGG_PURINE_METABOLISM	DGUOK	-0.24	0.7893	0.6293	0.99	4.2	0.041
REACTOME_METABOLISM_OF_LIPIDS	DHCR24	-0.23	0.7916	0.6443	0.9725	4.9	0.026
REACTOME_METABOLISM_OF_STEROIDS	DHCR24	-0.23	0.7916	0.6443	0.9725	4.9	0.026
REACTOME_METABOLISM_OF_LIPIDS	DHCR7	-0.32	0.7275	0.5774	0.9165	7.3	0.007
REACTOME_METABOLISM_OF_STEROIDS	DHCR7	-0.32	0.7275	0.5774	0.9165	7.3	0.007
REACTOME_METABOLISM_OF_VITAMINS_AND_COFACTORS	DHFR	-0.35	0.7032	0.5535	0.8934	8.3	0.0039
REACTOME_METABOLISM_OF_FOLATE_AND_PTERINES	DHFR	-0.35	0.7032	0.5535	0.8934	8.3	0.0039
REACTOME_METABOLISM_OF_COFACTORS	DHFR	-0.35	0.7032	0.5535	0.8934	8.3	0.0039
REACTOME_METABOLISM_OF_WATER_SOLUBLE_VITAMINS_AND_COFACTORS	DHFR	-0.35	0.7032	0.5535	0.8934	8.3	0.0039
KEGG_PYRIMIDINE_METABOLISM	DHODH	-0.5	0.607	0.4567	0.8068	12	0.00059
REACTOME_METABOLISM_OF_NUCLEOTIDES	DHODH	-0.5	0.607	0.4567	0.8068	12	0.00059
REACTOME_METABOLISM_OF_AMINO_ACIDS_AND_DERIVATIVES	DHTKD1	-0.45	0.6377	0.4767	0.853	8.8	0.003
REACTOME_GLYOXYLATE_METABOLISM_AND_GLYCINE_DEGRADATION	DHTKD1	-0.45	0.6377	0.4767	0.853	8.8	0.003
REACTOME_METABOLISM_OF_RNA	DHX15	-0.38	0.6839	0.4781	0.9784	4.3	0.038
REACTOME_METABOLISM_OF_RNA	DHX37	-0.56	0.5703	0.3887	0.8366	8.3	0.004
REACTOME_METABOLISM_OF_RNA	DIMT1	-0.53	0.5874	0.4245	0.8127	10	0.0014
KEGG_PYRUVATE_METABOLISM	DLD	-0.3	0.7426	0.5628	0.9799	4.4	0.036
REACTOME_METABOLISM_OF_AMINO_ACIDS_AND_DERIVATIVES	DLD	-0.3	0.7426	0.5628	0.9799	4.4	0.036
KEGG_GLYCINE_SERINE_AND_THREONINE_METABOLISM	DLD	-0.3	0.7426	0.5628	0.9799	4.4	0.036
REACTOME_PYRUVATE_METABOLISM_AND_CITRIC_ACID_TCA_CYCLE	DLD	-0.3	0.7426	0.5628	0.9799	4.4	0.036
REACTOME_GLYOXYLATE_METABOLISM_AND_GLYCINE_DEGRADATION	DLD	-0.3	0.7426	0.5628	0.9799	4.4	0.036
REACTOME_PYRUVATE_METABOLISM	DLD	-0.3	0.7426	0.5628	0.9799	4.4	0.036
REACTOME_ARACHIDONIC_ACID_METABOLISM	DPEP3	0.5	1.648	1.07	2.537	5.1	0.023
REACTOME_METABOLISM_OF_LIPIDS	DPEP3	0.5	1.648	1.07	2.537	5.1	0.023
REACTOME_FATTY_ACID_METABOLISM	DPEP3	0.5	1.648	1.07	2.537	5.1	0.023
KEGG_PORPHYRIN_AND_CHLOROPHYLL_METABOLISM	EARS2	-0.39	0.6763	0.4791	0.9548	4.9	0.027
REACTOME_METABOLISM_OF_RNA	EFTUD2	-0.55	0.5768	0.3363	0.9893	4	0.046
REACTOME_METABOLISM_OF_RNA	ELAVL1	-0.47	0.6227	0.426	0.9103	6	0.014
REACTOME_FATTY_ACID_METABOLISM	ELOVL6	-0.2	0.8216	0.703	0.9602	6.1	0.013
REACTOME_METABOLISM_OF_LIPIDS	ELOVL6	-0.2	0.8216	0.703	0.9602	6.1	0.013
REACTOME_METABOLISM_OF_STEROIDS	ELOVL6	-0.2	0.8216	0.703	0.9602	6.1	0.013
REACTOME_FATTY_ACID_METABOLISM	ELOVL7	-0.23	0.7925	0.6979	0.9	13	0.00034
REACTOME_METABOLISM_OF_LIPIDS	ELOVL7	-0.23	0.7925	0.6979	0.9	13	0.00034
REACTOME_METABOLISM_OF_RNA	ERI1	-0.28	0.7588	0.5927	0.9715	4.8	0.029
REACTOME_METABOLISM_OF_RNA	EXOSC2	-0.32	0.7283	0.5508	0.963	5	0.026
REACTOME_METABOLISM_OF_RNA	EXOSC7	-0.51	0.6009	0.3777	0.956	4.6	0.032
REACTOME_METABOLISM_OF_RNA	EXOSC9	-0.43	0.6493	0.4531	0.9305	5.5	0.019
REACTOME_GLYCOSAMINOGLYCAN_METABOLISM	EXT1	-0.31	0.7319	0.5647	0.9486	5.5	0.019
REACTOME_DISEASES_OF_METABOLISM	EXT1	-0.31	0.7319	0.5647	0.9486	5.5	0.019
REACTOME_METABOLISM_OF_CARBOHYDRATES	EXT1	-0.31	0.7319	0.5647	0.9486	5.5	0.019
REACTOME_HEPARAN_SULFATE_HEPARIN_HS_GAG_METABOLISM	EXT1	-0.31	0.7319	0.5647	0.9486	5.5	0.019
REACTOME_DISEASES_ASSOCIATED_WITH_GLYCOSAMINOGLYCAN_METABOLISM	EXT1	-0.31	0.7319	0.5647	0.9486	5.5	0.019
REACTOME_SPHINGOLIPID_METABOLISM	FA2H	-0.32	0.7281	0.5864	0.9042	8.1	0.0044
REACTOME_METABOLISM_OF_LIPIDS	FA2H	-0.32	0.7281	0.5864	0.9042	8.1	0.0044
REACTOME_TRIGLYCERIDE_METABOLISM	FABP1	-0.092	0.9124	0.8428	0.9878	5.2	0.023
REACTOME_METABOLISM_OF_LIPIDS	FABP1	-0.092	0.9124	0.8428	0.9878	5.2	0.023
REACTOME_METABOLISM_OF_PORPHYRINS	FABP1	-0.092	0.9124	0.8428	0.9878	5.2	0.023
REACTOME_REGULATION_OF_LIPID_METABOLISM_BY_PPARALPHA	FABP1	-0.092	0.9124	0.8428	0.9878	5.2	0.023
REACTOME_METABOLISM_OF_LIPIDS	FABP4	0.2	1.216	1.08	1.368	11	0.001
REACTOME_TRIGLYCERIDE_METABOLISM	FABP4	0.2	1.216	1.08	1.368	11	0.001
REACTOME_TRIGLYCERIDE_METABOLISM	FABP5	-0.17	0.8407	0.71	0.9955	4	0.045
REACTOME_METABOLISM_OF_LIPIDS	FABP5	-0.17	0.8407	0.71	0.9955	4	0.045
REACTOME_PYRUVATE_METABOLISM_AND_CITRIC_ACID_TCA_CYCLE	FAHD1	-0.32	0.7293	0.5718	0.9301	6.4	0.011
REACTOME_METABOLISM_OF_RNA	FAM98B	-0.28	0.7554	0.6027	0.9467	5.9	0.015
REACTOME_METABOLISM_OF_LIPIDS	FAR2	-0.18	0.836	0.7085	0.9863	4.5	0.034
REACTOME_METABOLISM_OF_RNA	FBL	-0.57	0.5659	0.4165	0.7689	13	0.00029
KEGG_FRUCTOSE_AND_MANNOSE_METABOLISM	FBP2	0.86	2.366	1.272	4.401	7.3	0.0069
REACTOME_GLUCOSE_METABOLISM	FBP2	0.86	2.366	1.272	4.401	7.3	0.0069
REACTOME_METABOLISM_OF_CARBOHYDRATES	FBP2	0.86	2.366	1.272	4.401	7.3	0.0069
REACTOME_METABOLISM_OF_RNA	FCF1	-0.33	0.7162	0.5315	0.965	4.8	0.028
REACTOME_METABOLISM_OF_RNA	FIP1L1	-0.61	0.5434	0.3921	0.7532	13	0.00025
REACTOME_METABOLISM_OF_LIPIDS	FITM2	-0.37	0.6926	0.5134	0.9344	5.8	0.016
KEGG_DRUG_METABOLISM_CYTOCHROME_P450	FMO2	0.37	1.446	1.075	1.943	6	0.014
KEGG_DRUG_METABOLISM_CYTOCHROME_P450	FMO5	-0.22	0.8001	0.6614	0.9679	5.3	0.022
REACTOME_METABOLISM_OF_VITAMINS_AND_COFACTORS	FOLR2	0.58	1.792	1.316	2.44	14	0.00021
REACTOME_METABOLISM_OF_WATER_SOLUBLE_VITAMINS_AND_COFACTORS	FOLR2	0.58	1.792	1.316	2.44	14	0.00021
REACTOME_METABOLISM_OF_FOLATE_AND_PTERINES	FOLR2	0.58	1.792	1.316	2.44	14	0.00021
REACTOME_METABOLISM_OF_RNA	FTSJ3	-0.48	0.6183	0.4159	0.9191	5.6	0.017
REACTOME_METABOLISM_OF_CARBOHYDRATES	FUT4	-0.25	0.7785	0.6415	0.9449	6.3	0.012
REACTOME_METABOLISM_OF_CARBOHYDRATES	FUT5	0.42	1.518	1.003	2.297	3.9	0.048
REACTOME_METABOLISM_OF_LIPIDS	G0S2	0.22	1.246	1.091	1.424	10	0.0012
REACTOME_REGULATION_OF_LIPID_METABOLISM_BY_PPARALPHA	G0S2	0.22	1.246	1.091	1.424	10	0.0012
REACTOME_DISEASES_OF_CARBOHYDRATE_METABOLISM	GAA	0.31	1.362	1.042	1.778	5.1	0.023
REACTOME_METABOLISM_OF_CARBOHYDRATES	GAA	0.31	1.362	1.042	1.778	5.1	0.023
MOOTHA_GLYCOGEN_METABOLISM	GAA	0.31	1.362	1.042	1.778	5.1	0.023
KEGG_STARCH_AND_SUCROSE_METABOLISM	GAA	0.31	1.362	1.042	1.778	5.1	0.023
REACTOME_GLYCOGEN_METABOLISM	GAA	0.31	1.362	1.042	1.778	5.1	0.023
KEGG_GALACTOSE_METABOLISM	GAA	0.31	1.362	1.042	1.778	5.1	0.023
REACTOME_DISEASES_OF_METABOLISM	GAA	0.31	1.362	1.042	1.778	5.1	0.023
KEGG_AMINO_SUGAR_AND_NUCLEOTIDE_SUGAR_METABOLISM	GALK1	-0.73	0.4816	0.3106	0.7466	11	0.0011
KEGG_GALACTOSE_METABOLISM	GALK1	-0.73	0.4816	0.3106	0.7466	11	0.0011
REACTOME_DISEASES_OF_METABOLISM	GALK1	-0.73	0.4816	0.3106	0.7466	11	0.0011
REACTOME_METABOLISM_OF_CARBOHYDRATES	GALK1	-0.73	0.4816	0.3106	0.7466	11	0.0011
KEGG_ARGININE_AND_PROLINE_METABOLISM	GAMT	0.33	1.395	1.029	1.892	4.6	0.032
REACTOME_CREATINE_METABOLISM	GAMT	0.33	1.395	1.029	1.892	4.6	0.032
KEGG_GLYCINE_SERINE_AND_THREONINE_METABOLISM	GAMT	0.33	1.395	1.029	1.892	4.6	0.032
REACTOME_METABOLISM_OF_AMINO_ACIDS_AND_DERIVATIVES	GAMT	0.33	1.395	1.029	1.892	4.6	0.032
REACTOME_METABOLISM_OF_CARBOHYDRATES	GAPDH	-0.66	0.5145	0.2727	0.9704	4.2	0.04
REACTOME_GLUCOSE_METABOLISM	GAPDH	-0.66	0.5145	0.2727	0.9704	4.2	0.04
REACTOME_METABOLISM_OF_RNA	GAR1	-0.7	0.4969	0.3448	0.7161	14	0.00017
REACTOME_METABOLISM_OF_NUCLEOTIDES	GART	-0.36	0.6958	0.5228	0.926	6.2	0.013
KEGG_PURINE_METABOLISM	GART	-0.36	0.6958	0.5228	0.926	6.2	0.013
REACTOME_SURFACTANT_METABOLISM	GATA6	-0.59	0.5542	0.3719	0.8259	8.4	0.0038
KEGG_GLYCINE_SERINE_AND_THREONINE_METABOLISM	GCAT	-0.37	0.6893	0.5293	0.8976	7.6	0.0057
REACTOME_METABOLISM_OF_AMINO_ACIDS_AND_DERIVATIVES	GCAT	-0.37	0.6893	0.5293	0.8976	7.6	0.0057
KEGG_FATTY_ACID_METABOLISM	GCDH	-0.57	0.564	0.3972	0.8008	10	0.0014
KEGG_TRYPTOPHAN_METABOLISM	GCDH	-0.57	0.564	0.3972	0.8008	10	0.0014
REACTOME_METABOLISM_OF_AMINO_ACIDS_AND_DERIVATIVES	GCDH	-0.57	0.564	0.3972	0.8008	10	0.0014
REACTOME_DISEASES_OF_METABOLISM	GCLC	-0.3	0.7437	0.5807	0.9524	5.5	0.019
KEGG_GLUTATHIONE_METABOLISM	GCLC	-0.3	0.7437	0.5807	0.9524	5.5	0.019
KEGG_GLUTATHIONE_METABOLISM	GCLM	-0.24	0.7835	0.6423	0.9558	5.8	0.016
REACTOME_DISEASES_OF_METABOLISM	GCLM	-0.24	0.7835	0.6423	0.9558	5.8	0.016
REACTOME_METABOLISM_OF_LIPIDS	GDPD1	-0.56	0.5725	0.3598	0.9111	5.5	0.019
REACTOME_PI_METABOLISM	GDPD1	-0.56	0.5725	0.3598	0.9111	5.5	0.019
REACTOME_PHOSPHOLIPID_METABOLISM	GDPD1	-0.56	0.5725	0.3598	0.9111	5.5	0.019
REACTOME_METABOLISM_OF_RNA	GEMIN4	-0.39	0.6769	0.5071	0.9035	7	0.0081
REACTOME_METABOLISM_OF_RNA	GEMIN5	-0.46	0.6295	0.4584	0.8644	8.2	0.0042
REACTOME_METABOLISM_OF_RNA	GEMIN7	-0.43	0.6528	0.4653	0.9159	6.1	0.014
KEGG_GLUTATHIONE_METABOLISM	GGCT	-0.42	0.6603	0.5007	0.8709	8.6	0.0033
REACTOME_METABOLISM_OF_LIPIDS	GGT1	0.68	1.982	1.249	3.146	8.4	0.0037
KEGG_ARACHIDONIC_ACID_METABOLISM	GGT1	0.68	1.982	1.249	3.146	8.4	0.0037
KEGG_GLUTATHIONE_METABOLISM	GGT1	0.68	1.982	1.249	3.146	8.4	0.0037
REACTOME_FATTY_ACID_METABOLISM	GGT1	0.68	1.982	1.249	3.146	8.4	0.0037
REACTOME_DISEASES_OF_METABOLISM	GGT1	0.68	1.982	1.249	3.146	8.4	0.0037
REACTOME_ARACHIDONIC_ACID_METABOLISM	GGT1	0.68	1.982	1.249	3.146	8.4	0.0037
KEGG_TAURINE_AND_HYPOTAURINE_METABOLISM	GGT1	0.68	1.982	1.249	3.146	8.4	0.0037
KEGG_SELENOAMINO_ACID_METABOLISM	GGT1	0.68	1.982	1.249	3.146	8.4	0.0037
KEGG_GLUTATHIONE_METABOLISM	GGT6	-0.14	0.871	0.7753	0.9785	5.4	0.02
KEGG_TAURINE_AND_HYPOTAURINE_METABOLISM	GGT6	-0.14	0.871	0.7753	0.9785	5.4	0.02
KEGG_SELENOAMINO_ACID_METABOLISM	GGT6	-0.14	0.871	0.7753	0.9785	5.4	0.02
KEGG_ARACHIDONIC_ACID_METABOLISM	GGT6	-0.14	0.871	0.7753	0.9785	5.4	0.02
REACTOME_PEPTIDE_HORMONE_METABOLISM	GHRL	0.86	2.355	1.179	4.704	5.8	0.016
REACTOME_GLYCOSAMINOGLYCAN_METABOLISM	GLCE	-0.28	0.7541	0.6393	0.8895	11	0.00082
REACTOME_METABOLISM_OF_CARBOHYDRATES	GLCE	-0.28	0.7541	0.6393	0.8895	11	0.00082
REACTOME_HEPARAN_SULFATE_HEPARIN_HS_GAG_METABOLISM	GLCE	-0.28	0.7541	0.6393	0.8895	11	0.00082
KEGG_ALANINE_ASPARTATE_AND_GLUTAMATE_METABOLISM	GLS2	-0.63	0.5345	0.3537	0.8079	8.9	0.0029
KEGG_ARGININE_AND_PROLINE_METABOLISM	GLS2	-0.63	0.5345	0.3537	0.8079	8.9	0.0029
REACTOME_GLUTAMATE_AND_GLUTAMINE_METABOLISM	GLS2	-0.63	0.5345	0.3537	0.8079	8.9	0.0029
KEGG_NITROGEN_METABOLISM	GLS2	-0.63	0.5345	0.3537	0.8079	8.9	0.0029
REACTOME_METABOLISM_OF_AMINO_ACIDS_AND_DERIVATIVES	GLS2	-0.63	0.5345	0.3537	0.8079	8.9	0.0029
REACTOME_METABOLISM_OF_CARBOHYDRATES	GLYCTK	-0.49	0.6124	0.4351	0.8619	7.8	0.0051
KEGG_GLYCEROLIPID_METABOLISM	GLYCTK	-0.49	0.6124	0.4351	0.8619	7.8	0.0051
REACTOME_FRUCTOSE_METABOLISM	GLYCTK	-0.49	0.6124	0.4351	0.8619	7.8	0.0051
KEGG_GLYCINE_SERINE_AND_THREONINE_METABOLISM	GLYCTK	-0.49	0.6124	0.4351	0.8619	7.8	0.0051
KEGG_GLYOXYLATE_AND_DICARBOXYLATE_METABOLISM	GLYCTK	-0.49	0.6124	0.4351	0.8619	7.8	0.0051
KEGG_FRUCTOSE_AND_MANNOSE_METABOLISM	GMDS	-0.23	0.7953	0.6675	0.9476	6.4	0.011
KEGG_AMINO_SUGAR_AND_NUCLEOTIDE_SUGAR_METABOLISM	GMDS	-0.23	0.7953	0.6675	0.9476	6.4	0.011
REACTOME_METABOLISM_OF_NUCLEOTIDES	GMPS	-0.24	0.79	0.6391	0.9764	4.8	0.029
KEGG_PURINE_METABOLISM	GMPS	-0.24	0.79	0.6391	0.9764	4.8	0.029
KEGG_DRUG_METABOLISM_OTHER_ENZYMES	GMPS	-0.24	0.79	0.6391	0.9764	4.8	0.029
REACTOME_INTEGRATION_OF_ENERGY_METABOLISM	GNB3	0.53	1.704	1.202	2.415	9	0.0027
REACTOME_PEPTIDE_HORMONE_METABOLISM	GNB3	0.53	1.704	1.202	2.415	9	0.0027
REACTOME_INTEGRATION_OF_ENERGY_METABOLISM	GNGT2	0.42	1.527	1.061	2.197	5.2	0.023
REACTOME_METABOLISM_OF_RNA	GNL3	-0.51	0.5999	0.4428	0.8128	11	0.001
KEGG_AMINO_SUGAR_AND_NUCLEOTIDE_SUGAR_METABOLISM	GNPNAT1	-0.42	0.6601	0.521	0.8363	12	0.00057
KEGG_ARGININE_AND_PROLINE_METABOLISM	GOT2	-0.45	0.6359	0.4357	0.9281	5.5	0.019
KEGG_PHENYLALANINE_METABOLISM	GOT2	-0.45	0.6359	0.4357	0.9281	5.5	0.019
REACTOME_SULFUR_AMINO_ACID_METABOLISM	GOT2	-0.45	0.6359	0.4357	0.9281	5.5	0.019
KEGG_TYROSINE_METABOLISM	GOT2	-0.45	0.6359	0.4357	0.9281	5.5	0.019
REACTOME_METABOLISM_OF_AMINO_ACIDS_AND_DERIVATIVES	GOT2	-0.45	0.6359	0.4357	0.9281	5.5	0.019
REACTOME_ASPARTATE_AND_ASPARAGINE_METABOLISM	GOT2	-0.45	0.6359	0.4357	0.9281	5.5	0.019
REACTOME_GLUTAMATE_AND_GLUTAMINE_METABOLISM	GOT2	-0.45	0.6359	0.4357	0.9281	5.5	0.019
KEGG_ALANINE_ASPARTATE_AND_GLUTAMATE_METABOLISM	GOT2	-0.45	0.6359	0.4357	0.9281	5.5	0.019
REACTOME_METABOLISM_OF_CARBOHYDRATES	GOT2	-0.45	0.6359	0.4357	0.9281	5.5	0.019
REACTOME_GLYOXYLATE_METABOLISM_AND_GLYCINE_DEGRADATION	GOT2	-0.45	0.6359	0.4357	0.9281	5.5	0.019
REACTOME_GLUCOSE_METABOLISM	GOT2	-0.45	0.6359	0.4357	0.9281	5.5	0.019
KEGG_CYSTEINE_AND_METHIONINE_METABOLISM	GOT2	-0.45	0.6359	0.4357	0.9281	5.5	0.019
REACTOME_PHOSPHOLIPID_METABOLISM	GPAM	-0.3	0.7392	0.5982	0.9133	7.7	0.0055
REACTOME_METABOLISM_OF_LIPIDS	GPAM	-0.3	0.7392	0.5982	0.9133	7.7	0.0055
REACTOME_METABOLISM_OF_STEROIDS	GPAM	-0.3	0.7392	0.5982	0.9133	7.7	0.0055
KEGG_GLYCEROLIPID_METABOLISM	GPAM	-0.3	0.7392	0.5982	0.9133	7.7	0.0055
KEGG_GLYCEROPHOSPHOLIPID_METABOLISM	GPAM	-0.3	0.7392	0.5982	0.9133	7.7	0.0055
REACTOME_TRIGLYCERIDE_METABOLISM	GPAM	-0.3	0.7392	0.5982	0.9133	7.7	0.0055
REACTOME_DISEASES_OF_METABOLISM	GPC4	-0.24	0.7851	0.6396	0.9638	5.3	0.021
REACTOME_METABOLISM_OF_CARBOHYDRATES	GPC4	-0.24	0.7851	0.6396	0.9638	5.3	0.021
REACTOME_METABOLISM_OF_FAT_SOLUBLE_VITAMINS	GPC4	-0.24	0.7851	0.6396	0.9638	5.3	0.021
REACTOME_GLYCOSAMINOGLYCAN_METABOLISM	GPC4	-0.24	0.7851	0.6396	0.9638	5.3	0.021
REACTOME_DISEASES_ASSOCIATED_WITH_GLYCOSAMINOGLYCAN_METABOLISM	GPC4	-0.24	0.7851	0.6396	0.9638	5.3	0.021
REACTOME_CHONDROITIN_SULFATE_DERMATAN_SULFATE_METABOLISM	GPC4	-0.24	0.7851	0.6396	0.9638	5.3	0.021
REACTOME_METABOLISM_OF_VITAMINS_AND_COFACTORS	GPC4	-0.24	0.7851	0.6396	0.9638	5.3	0.021
REACTOME_HEPARAN_SULFATE_HEPARIN_HS_GAG_METABOLISM	GPC4	-0.24	0.7851	0.6396	0.9638	5.3	0.021
REACTOME_METABOLISM_OF_CARBOHYDRATES	GPI	-0.35	0.702	0.5233	0.9418	5.6	0.018
KEGG_AMINO_SUGAR_AND_NUCLEOTIDE_SUGAR_METABOLISM	GPI	-0.35	0.702	0.5233	0.9418	5.6	0.018
REACTOME_GLUCOSE_METABOLISM	GPI	-0.35	0.702	0.5233	0.9418	5.6	0.018
KEGG_STARCH_AND_SUCROSE_METABOLISM	GPI	-0.35	0.702	0.5233	0.9418	5.6	0.018
REACTOME_METABOLISM_OF_LIPIDS	GPX2	-0.15	0.8582	0.7415	0.9932	4.2	0.041
REACTOME_FATTY_ACID_METABOLISM	GPX2	-0.15	0.8582	0.7415	0.9932	4.2	0.041
KEGG_GLUTATHIONE_METABOLISM	GPX2	-0.15	0.8582	0.7415	0.9932	4.2	0.041
REACTOME_ARACHIDONIC_ACID_METABOLISM	GPX2	-0.15	0.8582	0.7415	0.9932	4.2	0.041
KEGG_ARACHIDONIC_ACID_METABOLISM	GPX2	-0.15	0.8582	0.7415	0.9932	4.2	0.041
KEGG_GLUTATHIONE_METABOLISM	GPX3	0.12	1.125	1.002	1.262	4	0.045
KEGG_ARACHIDONIC_ACID_METABOLISM	GPX3	0.12	1.125	1.002	1.262	4	0.045
REACTOME_METABOLISM_OF_AMINO_ACIDS_AND_DERIVATIVES	GSR	-0.24	0.787	0.6382	0.9706	5	0.025
KEGG_GLUTATHIONE_METABOLISM	GSR	-0.24	0.787	0.6382	0.9706	5	0.025
REACTOME_SELENOAMINO_ACID_METABOLISM	GSR	-0.24	0.787	0.6382	0.9706	5	0.025
REACTOME_METABOLISM_OF_NUCLEOTIDES	GSR	-0.24	0.787	0.6382	0.9706	5	0.025
REACTOME_DISEASES_OF_METABOLISM	GSS	-0.48	0.6184	0.4495	0.8506	8.7	0.0031
KEGG_GLUTATHIONE_METABOLISM	GSS	-0.48	0.6184	0.4495	0.8506	8.7	0.0031
REACTOME_METABOLISM_OF_LIPIDS	GSTM4	-0.27	0.7607	0.6137	0.9431	6.2	0.013
KEGG_DRUG_METABOLISM_CYTOCHROME_P450	GSTM4	-0.27	0.7607	0.6137	0.9431	6.2	0.013
KEGG_GLUTATHIONE_METABOLISM	GSTM4	-0.27	0.7607	0.6137	0.9431	6.2	0.013
KEGG_METABOLISM_OF_XENOBIOTICS_BY_CYTOCHROME_P450	GSTM4	-0.27	0.7607	0.6137	0.9431	6.2	0.013
KEGG_DRUG_METABOLISM_CYTOCHROME_P450	GSTM5	0.66	1.944	1.306	2.895	11	0.0011
KEGG_METABOLISM_OF_XENOBIOTICS_BY_CYTOCHROME_P450	GSTM5	0.66	1.944	1.306	2.895	11	0.0011
KEGG_GLUTATHIONE_METABOLISM	GSTM5	0.66	1.944	1.306	2.895	11	0.0011
REACTOME_METABOLISM_OF_RNA	GTF2F1	-0.4	0.6734	0.4834	0.938	5.4	0.02
KEGG_PURINE_METABOLISM	GUCY1A2	0.35	1.426	1.012	2.009	4.1	0.043
KEGG_PURINE_METABOLISM	GUCY2C	-0.14	0.8684	0.779	0.9681	6.5	0.011
REACTOME_PEROXISOMAL_LIPID_METABOLISM	HACL1	-0.47	0.6237	0.4684	0.8304	10	0.0013
REACTOME_METABOLISM_OF_LIPIDS	HACL1	-0.47	0.6237	0.4684	0.8304	10	0.0013
REACTOME_FATTY_ACID_METABOLISM	HACL1	-0.47	0.6237	0.4684	0.8304	10	0.0013
KEGG_FATTY_ACID_METABOLISM	HADH	-0.33	0.7159	0.539	0.9509	5.3	0.021
REACTOME_METABOLISM_OF_LIPIDS	HADH	-0.33	0.7159	0.539	0.9509	5.3	0.021
KEGG_BUTANOATE_METABOLISM	HADH	-0.33	0.7159	0.539	0.9509	5.3	0.021
REACTOME_FATTY_ACID_METABOLISM	HADH	-0.33	0.7159	0.539	0.9509	5.3	0.021
KEGG_TRYPTOPHAN_METABOLISM	HADH	-0.33	0.7159	0.539	0.9509	5.3	0.021
REACTOME_METABOLISM_OF_CARBOHYDRATES	HAS1	0.42	1.514	1.135	2.02	7.8	0.0051
REACTOME_GLYCOSAMINOGLYCAN_METABOLISM	HAS1	0.42	1.514	1.135	2.02	7.8	0.0051
REACTOME_HYALURONAN_METABOLISM	HAS1	0.42	1.514	1.135	2.02	7.8	0.0051
CHEN_LIVER_METABOLISM_QTL_CIS	HES6	-0.22	0.8033	0.677	0.9533	6.3	0.012
KEGG_AMINO_SUGAR_AND_NUCLEOTIDE_SUGAR_METABOLISM	HEXA	0.48	1.608	1.113	2.325	6.2	0.013
REACTOME_METABOLISM_OF_CARBOHYDRATES	HEXA	0.48	1.608	1.113	2.325	6.2	0.013
REACTOME_CHONDROITIN_SULFATE_DERMATAN_SULFATE_METABOLISM	HEXA	0.48	1.608	1.113	2.325	6.2	0.013
REACTOME_DISEASES_ASSOCIATED_WITH_GLYCOSAMINOGLYCAN_METABOLISM	HEXA	0.48	1.608	1.113	2.325	6.2	0.013
REACTOME_GLYCOSAMINOGLYCAN_METABOLISM	HEXA	0.48	1.608	1.113	2.325	6.2	0.013
REACTOME_GLYCOSPHINGOLIPID_METABOLISM	HEXA	0.48	1.608	1.113	2.325	6.2	0.013
REACTOME_HYALURONAN_METABOLISM	HEXA	0.48	1.608	1.113	2.325	6.2	0.013
REACTOME_METABOLISM_OF_LIPIDS	HEXA	0.48	1.608	1.113	2.325	6.2	0.013
REACTOME_SPHINGOLIPID_METABOLISM	HEXA	0.48	1.608	1.113	2.325	6.2	0.013
REACTOME_DISEASES_OF_METABOLISM	HEXA	0.48	1.608	1.113	2.325	6.2	0.013
REACTOME_KERATAN_SULFATE_KERATIN_METABOLISM	HEXA	0.48	1.608	1.113	2.325	6.2	0.013
KEGG_BETA_ALANINE_METABOLISM	HIBCH	-0.33	0.7186	0.5605	0.9212	6.8	0.0092
KEGG_PROPANOATE_METABOLISM	HIBCH	-0.33	0.7186	0.5605	0.9212	6.8	0.0092
REACTOME_METABOLISM_OF_AMINO_ACIDS_AND_DERIVATIVES	HIBCH	-0.33	0.7186	0.5605	0.9212	6.8	0.0092
KEGG_PORPHYRIN_AND_CHLOROPHYLL_METABOLISM	HMBS	-0.32	0.723	0.5314	0.9836	4.3	0.039
REACTOME_METABOLISM_OF_PORPHYRINS	HMBS	-0.32	0.723	0.5314	0.9836	4.3	0.039
REACTOME_METABOLISM_OF_LIPIDS	HMGCR	-0.36	0.6972	0.5557	0.8749	9.7	0.0018
REACTOME_METABOLISM_OF_STEROIDS	HMGCR	-0.36	0.6972	0.5557	0.8749	9.7	0.0018
REACTOME_REGULATION_OF_LIPID_METABOLISM_BY_PPARALPHA	HMGCR	-0.36	0.6972	0.5557	0.8749	9.7	0.0018
REACTOME_SELENOAMINO_ACID_METABOLISM	HNMT	-0.35	0.7054	0.5282	0.9421	5.6	0.018
REACTOME_METABOLISM_OF_INGESTED_SEMET_SEC_MESEC_INTO_H2SE	HNMT	-0.35	0.7054	0.5282	0.9421	5.6	0.018
REACTOME_METABOLISM_OF_AMINO_ACIDS_AND_DERIVATIVES	HNMT	-0.35	0.7054	0.5282	0.9421	5.6	0.018
KEGG_HISTIDINE_METABOLISM	HNMT	-0.35	0.7054	0.5282	0.9421	5.6	0.018
REACTOME_METABOLISM_OF_RNA	HNRNPM	0.51	1.669	1.152	2.418	7.3	0.0068
REACTOME_METABOLISM_OF_CARBOHYDRATES	HPSE2	0.75	2.121	1.3	3.46	9	0.0028
REACTOME_HEPARAN_SULFATE_HEPARIN_HS_GAG_METABOLISM	HPSE2	0.75	2.121	1.3	3.46	9	0.0028
REACTOME_GLYCOSAMINOGLYCAN_METABOLISM	HPSE2	0.75	2.121	1.3	3.46	9	0.0028
REACTOME_METABOLISM_OF_STEROIDS	HSD11B2	-0.15	0.8606	0.7594	0.9752	5.5	0.019
REACTOME_METABOLISM_OF_STEROID_HORMONES	HSD11B2	-0.15	0.8606	0.7594	0.9752	5.5	0.019
REACTOME_METABOLISM_OF_LIPIDS	HSD11B2	-0.15	0.8606	0.7594	0.9752	5.5	0.019
REACTOME_METABOLISM_OF_AMINO_ACIDS_AND_DERIVATIVES	HSD17B10	-0.31	0.7334	0.5438	0.9892	4.1	0.042
REACTOME_METABOLISM_OF_RNA	HSD17B10	-0.31	0.7334	0.5438	0.9892	4.1	0.042
REACTOME_METABOLISM_OF_LIPIDS	HSD17B14	0.29	1.339	1.033	1.734	4.9	0.027
REACTOME_METABOLISM_OF_STEROID_HORMONES	HSD17B14	0.29	1.339	1.033	1.734	4.9	0.027
REACTOME_METABOLISM_OF_STEROIDS	HSD17B14	0.29	1.339	1.033	1.734	4.9	0.027
REACTOME_BILE_ACID_AND_BILE_SALT_METABOLISM	HSD17B4	-0.64	0.5295	0.3017	0.9292	4.9	0.027
REACTOME_METABOLISM_OF_STEROIDS	HSD17B4	-0.64	0.5295	0.3017	0.9292	4.9	0.027
REACTOME_PEROXISOMAL_LIPID_METABOLISM	HSD17B4	-0.64	0.5295	0.3017	0.9292	4.9	0.027
REACTOME_FATTY_ACID_METABOLISM	HSD17B4	-0.64	0.5295	0.3017	0.9292	4.9	0.027
REACTOME_ALPHA_LINOLENIC_OMEGA3_AND_LINOLEIC_OMEGA6_ACID_METABOLISM	HSD17B4	-0.64	0.5295	0.3017	0.9292	4.9	0.027
REACTOME_METABOLISM_OF_LIPIDS	HSD17B4	-0.64	0.5295	0.3017	0.9292	4.9	0.027
KEGG_GLUTATHIONE_METABOLISM	IDH1	-0.41	0.6656	0.4989	0.888	7.6	0.0057
REACTOME_METABOLISM_OF_VITAMINS_AND_COFACTORS	IDH1	-0.41	0.6656	0.4989	0.888	7.6	0.0057
REACTOME_DISEASES_OF_METABOLISM	IDH1	-0.41	0.6656	0.4989	0.888	7.6	0.0057
REACTOME_METABOLISM_OF_COFACTORS	IDH1	-0.41	0.6656	0.4989	0.888	7.6	0.0057
KEGG_GLUTATHIONE_METABOLISM	IDH2	-0.33	0.7197	0.5774	0.897	8.6	0.0034
REACTOME_PYRUVATE_METABOLISM_AND_CITRIC_ACID_TCA_CYCLE	IDH2	-0.33	0.7197	0.5774	0.897	8.6	0.0034
REACTOME_PYRUVATE_METABOLISM_AND_CITRIC_ACID_TCA_CYCLE	IDH3B	-0.32	0.7277	0.5553	0.9537	5.3	0.021
REACTOME_DISEASES_OF_CARBOHYDRATE_METABOLISM	IDS	0.75	2.125	1.359	3.324	11	0.0011
REACTOME_GLYCOSAMINOGLYCAN_METABOLISM	IDS	0.75	2.125	1.359	3.324	11	0.0011
REACTOME_HEPARAN_SULFATE_HEPARIN_HS_GAG_METABOLISM	IDS	0.75	2.125	1.359	3.324	11	0.0011
REACTOME_METABOLISM_OF_CARBOHYDRATES	IDS	0.75	2.125	1.359	3.324	11	0.0011
REACTOME_DISEASES_OF_METABOLISM	IDS	0.75	2.125	1.359	3.324	11	0.0011
REACTOME_CHONDROITIN_SULFATE_DERMATAN_SULFATE_METABOLISM	IDS	0.75	2.125	1.359	3.324	11	0.0011
KEGG_INOSITOL_PHOSPHATE_METABOLISM	IMPA2	-0.32	0.725	0.5803	0.9059	8	0.0047
REACTOME_INOSITOL_PHOSPHATE_METABOLISM	IMPA2	-0.32	0.725	0.5803	0.9059	8	0.0047
REACTOME_METABOLISM_OF_NUCLEOTIDES	IMPDH2	-0.33	0.7203	0.5349	0.9701	4.6	0.031
KEGG_DRUG_METABOLISM_OTHER_ENZYMES	IMPDH2	-0.33	0.7203	0.5349	0.9701	4.6	0.031
KEGG_PURINE_METABOLISM	IMPDH2	-0.33	0.7203	0.5349	0.9701	4.6	0.031
REACTOME_PEPTIDE_HORMONE_METABOLISM	INHBB	0.4	1.487	1.295	1.707	32	1.4e-08
REACTOME_INTEGRATION_OF_ENERGY_METABOLISM	IQGAP1	0.39	1.478	1.068	2.046	5.5	0.019
CHEN_LIVER_METABOLISM_QTL_CIS	ITLN1	-0.071	0.9316	0.8811	0.985	6.3	0.012
KEGG_INOSITOL_PHOSPHATE_METABOLISM	ITPK1	0.6	1.815	1.215	2.711	8.5	0.0036
REACTOME_INOSITOL_PHOSPHATE_METABOLISM	ITPK1	0.6	1.815	1.215	2.711	8.5	0.0036
CHEN_LIVER_METABOLISM_QTL_CIS	IVNS1ABP	0.26	1.303	1.047	1.621	5.6	0.018
REACTOME_SPHINGOLIPID_METABOLISM	KDSR	-0.21	0.8146	0.6888	0.9632	5.8	0.016
REACTOME_METABOLISM_OF_LIPIDS	KDSR	-0.21	0.8146	0.6888	0.9632	5.8	0.016
KEGG_SPHINGOLIPID_METABOLISM	KDSR	-0.21	0.8146	0.6888	0.9632	5.8	0.016
REACTOME_FRUCTOSE_METABOLISM	KHK	-0.58	0.5585	0.3985	0.7828	11	0.00073
REACTOME_DISEASES_OF_CARBOHYDRATE_METABOLISM	KHK	-0.58	0.5585	0.3985	0.7828	11	0.00073
KEGG_FRUCTOSE_AND_MANNOSE_METABOLISM	KHK	-0.58	0.5585	0.3985	0.7828	11	0.00073
REACTOME_DISEASES_OF_METABOLISM	KHK	-0.58	0.5585	0.3985	0.7828	11	0.00073
REACTOME_METABOLISM_OF_CARBOHYDRATES	KHK	-0.58	0.5585	0.3985	0.7828	11	0.00073
KEGG_BUTANOATE_METABOLISM	L2HGDH	-0.4	0.667	0.4942	0.9002	7	0.0081
REACTOME_PYRUVATE_METABOLISM_AND_CITRIC_ACID_TCA_CYCLE	L2HGDH	-0.4	0.667	0.4942	0.9002	7	0.0081
KEGG_ARGININE_AND_PROLINE_METABOLISM	LAP3	-0.3	0.7434	0.5826	0.9487	5.7	0.017
KEGG_GLUTATHIONE_METABOLISM	LAP3	-0.3	0.7434	0.5826	0.9487	5.7	0.017
REACTOME_METABOLISM_OF_LIPIDS	LCLAT1	-0.43	0.6532	0.4695	0.9088	6.4	0.012
KEGG_GLYCEROPHOSPHOLIPID_METABOLISM	LCLAT1	-0.43	0.6532	0.4695	0.9088	6.4	0.012
REACTOME_PHOSPHOLIPID_METABOLISM	LCLAT1	-0.43	0.6532	0.4695	0.9088	6.4	0.012
KEGG_GLYCEROLIPID_METABOLISM	LCLAT1	-0.43	0.6532	0.4695	0.9088	6.4	0.012
KEGG_HISTIDINE_METABOLISM	LCMT1	-0.43	0.6474	0.4287	0.9776	4.3	0.039
KEGG_TYROSINE_METABOLISM	LCMT1	-0.43	0.6474	0.4287	0.9776	4.3	0.039
KEGG_SELENOAMINO_ACID_METABOLISM	LCMT1	-0.43	0.6474	0.4287	0.9776	4.3	0.039
REACTOME_METABOLISM_OF_VITAMINS_AND_COFACTORS	LDLR	-0.3	0.7426	0.5794	0.9519	5.5	0.019
REACTOME_METABOLISM_OF_FAT_SOLUBLE_VITAMINS	LDLR	-0.3	0.7426	0.5794	0.9519	5.5	0.019
REACTOME_GLYOXYLATE_METABOLISM_AND_GLYCINE_DEGRADATION	LIAS	-0.26	0.7716	0.6461	0.9215	8.2	0.0041
REACTOME_METABOLISM_OF_AMINO_ACIDS_AND_DERIVATIVES	LIAS	-0.26	0.7716	0.6461	0.9215	8.2	0.0041
KEGG_GLYCEROLIPID_METABOLISM	LIPG	-0.28	0.756	0.6527	0.8756	14	0.0002
REACTOME_SURFACTANT_METABOLISM	LMCD1	0.4	1.487	1.181	1.871	11	0.00081
REACTOME_METABOLISM_OF_LIPIDS	LPCAT3	-0.36	0.6979	0.5331	0.9137	6.8	0.0089
KEGG_GLYCEROPHOSPHOLIPID_METABOLISM	LPCAT3	-0.36	0.6979	0.5331	0.9137	6.8	0.0089
REACTOME_PHOSPHOLIPID_METABOLISM	LPCAT3	-0.36	0.6979	0.5331	0.9137	6.8	0.0089
REACTOME_PHOSPHOLIPID_METABOLISM	LPCAT4	0.52	1.685	1.038	2.734	4.5	0.035
REACTOME_METABOLISM_OF_LIPIDS	LPCAT4	0.52	1.685	1.038	2.734	4.5	0.035
KEGG_ETHER_LIPID_METABOLISM	LPCAT4	0.52	1.685	1.038	2.734	4.5	0.035
KEGG_GLYCEROPHOSPHOLIPID_METABOLISM	LPCAT4	0.52	1.685	1.038	2.734	4.5	0.035
REACTOME_METABOLISM_OF_RNA	LSM11	-0.41	0.6627	0.4491	0.9781	4.3	0.038
REACTOME_METABOLISM_OF_RNA	LSM3	-0.69	0.4994	0.2995	0.8326	7.1	0.0079
REACTOME_METABOLISM_OF_RNA	LSM5	-0.26	0.7711	0.6502	0.9145	8.9	0.0028
REACTOME_METABOLISM_OF_RNA	LSM7	-0.36	0.6979	0.5361	0.9086	7	0.008
REACTOME_GLYCOSAMINOGLYCAN_METABOLISM	LYVE1	0.17	1.186	1.002	1.405	3.9	0.047
REACTOME_HYALURONAN_METABOLISM	LYVE1	0.17	1.186	1.002	1.405	3.9	0.047
REACTOME_METABOLISM_OF_CARBOHYDRATES	LYVE1	0.17	1.186	1.002	1.405	3.9	0.047
REACTOME_METABOLISM_OF_LIPIDS	MAPKAPK2	0.44	1.555	1.016	2.38	4.1	0.042
REACTOME_ARACHIDONIC_ACID_METABOLISM	MAPKAPK2	0.44	1.555	1.016	2.38	4.1	0.042
REACTOME_FATTY_ACID_METABOLISM	MAPKAPK2	0.44	1.555	1.016	2.38	4.1	0.042
REACTOME_METABOLISM_OF_RNA	MAPKAPK2	0.44	1.555	1.016	2.38	4.1	0.042
CHEN_LIVER_METABOLISM_QTL_CIS	2020-03-01	-0.33	0.7187	0.56	0.9224	6.7	0.0094
CHEN_LIVER_METABOLISM_QTL_CIS	MARCO	0.28	1.327	1.079	1.631	7.2	0.0073
KEGG_SELENOAMINO_ACID_METABOLISM	MARS2	-0.37	0.6893	0.5531	0.8591	11	0.00091
KEGG_CYSTEINE_AND_METHIONINE_METABOLISM	MAT2B	-0.48	0.6196	0.4075	0.942	5	0.025
KEGG_SELENOAMINO_ACID_METABOLISM	MAT2B	-0.48	0.6196	0.4075	0.942	5	0.025
REACTOME_METABOLISM_OF_LIPIDS	MCAT	-0.42	0.655	0.4993	0.8593	9.3	0.0022
REACTOME_FATTY_ACID_METABOLISM	MCAT	-0.42	0.655	0.4993	0.8593	9.3	0.0022
REACTOME_METABOLISM_OF_WATER_SOLUBLE_VITAMINS_AND_COFACTORS	MCCC2	-0.28	0.7524	0.6138	0.9224	7.5	0.0061
REACTOME_BIOTIN_TRANSPORT_AND_METABOLISM	MCCC2	-0.28	0.7524	0.6138	0.9224	7.5	0.0061
REACTOME_DISEASES_OF_METABOLISM	MCCC2	-0.28	0.7524	0.6138	0.9224	7.5	0.0061
REACTOME_METABOLISM_OF_AMINO_ACIDS_AND_DERIVATIVES	MCCC2	-0.28	0.7524	0.6138	0.9224	7.5	0.0061
REACTOME_DEFECTS_IN_BIOTIN_BTN_METABOLISM	MCCC2	-0.28	0.7524	0.6138	0.9224	7.5	0.0061
REACTOME_METABOLISM_OF_VITAMINS_AND_COFACTORS	MCCC2	-0.28	0.7524	0.6138	0.9224	7.5	0.0061
REACTOME_DEFECTS_IN_VITAMIN_AND_COFACTOR_METABOLISM	MCCC2	-0.28	0.7524	0.6138	0.9224	7.5	0.0061
REACTOME_GLUCOSE_METABOLISM	MDH2	-0.65	0.524	0.363	0.7565	12	0.00057
REACTOME_METABOLISM_OF_CARBOHYDRATES	MDH2	-0.65	0.524	0.363	0.7565	12	0.00057
REACTOME_PYRUVATE_METABOLISM_AND_CITRIC_ACID_TCA_CYCLE	MDH2	-0.65	0.524	0.363	0.7565	12	0.00057
KEGG_GLYOXYLATE_AND_DICARBOXYLATE_METABOLISM	MDH2	-0.65	0.524	0.363	0.7565	12	0.00057
KEGG_PYRUVATE_METABOLISM	MDH2	-0.65	0.524	0.363	0.7565	12	0.00057
REACTOME_METABOLISM_OF_LIPIDS	MED17	-0.39	0.6756	0.4738	0.9633	4.7	0.031
REACTOME_REGULATION_OF_LIPID_METABOLISM_BY_PPARALPHA	MED17	-0.39	0.6756	0.4738	0.9633	4.7	0.031
REACTOME_REGULATION_OF_LIPID_METABOLISM_BY_PPARALPHA	MED9	-0.52	0.5959	0.3749	0.9471	4.8	0.028
REACTOME_METABOLISM_OF_LIPIDS	MED9	-0.52	0.5959	0.3749	0.9471	4.8	0.028
REACTOME_METABOLISM_OF_RNA	METTL1	-0.36	0.6985	0.5006	0.9746	4.5	0.035
KEGG_TYROSINE_METABOLISM	METTL2B	-0.57	0.5674	0.4325	0.7442	17	4.1e-05
KEGG_SELENOAMINO_ACID_METABOLISM	METTL2B	-0.57	0.5674	0.4325	0.7442	17	4.1e-05
KEGG_HISTIDINE_METABOLISM	METTL2B	-0.57	0.5674	0.4325	0.7442	17	4.1e-05
KEGG_HISTIDINE_METABOLISM	METTL6	0.71	2.038	1.011	4.111	4	0.047
KEGG_TYROSINE_METABOLISM	METTL6	0.71	2.038	1.011	4.111	4	0.047
KEGG_SELENOAMINO_ACID_METABOLISM	METTL6	0.71	2.038	1.011	4.111	4	0.047
KEGG_METABOLISM_OF_XENOBIOTICS_BY_CYTOCHROME_P450	MGST3	0.68	1.976	1.241	3.145	8.2	0.0041
KEGG_GLUTATHIONE_METABOLISM	MGST3	0.68	1.976	1.241	3.145	8.2	0.0041
KEGG_DRUG_METABOLISM_CYTOCHROME_P450	MGST3	0.68	1.976	1.241	3.145	8.2	0.0041
KEGG_INOSITOL_PHOSPHATE_METABOLISM	MINPP1	-0.25	0.7796	0.6296	0.9655	5.2	0.023
REACTOME_INOSITOL_PHOSPHATE_METABOLISM	MINPP1	-0.25	0.7796	0.6296	0.9655	5.2	0.023
REACTOME_DEFECTS_IN_COBALAMIN_B12_METABOLISM	MMACHC	-0.38	0.6838	0.5356	0.873	9.3	0.0023
REACTOME_METABOLISM_OF_WATER_SOLUBLE_VITAMINS_AND_COFACTORS	MMACHC	-0.38	0.6838	0.5356	0.873	9.3	0.0023
REACTOME_COBALAMIN_CBL_VITAMIN_B12_TRANSPORT_AND_METABOLISM	MMACHC	-0.38	0.6838	0.5356	0.873	9.3	0.0023
REACTOME_DEFECTS_IN_VITAMIN_AND_COFACTOR_METABOLISM	MMACHC	-0.38	0.6838	0.5356	0.873	9.3	0.0023
REACTOME_METABOLISM_OF_VITAMINS_AND_COFACTORS	MMACHC	-0.38	0.6838	0.5356	0.873	9.3	0.0023
REACTOME_DISEASES_OF_METABOLISM	MMACHC	-0.38	0.6838	0.5356	0.873	9.3	0.0023
REACTOME_METABOLISM_OF_WATER_SOLUBLE_VITAMINS_AND_COFACTORS	MOCS2	-0.34	0.7127	0.5099	0.996	3.9	0.047
REACTOME_METABOLISM_OF_VITAMINS_AND_COFACTORS	MOCS2	-0.34	0.7127	0.5099	0.996	3.9	0.047
REACTOME_DISEASES_OF_METABOLISM	MOGS	-0.41	0.6646	0.4714	0.9371	5.4	0.02
REACTOME_PYRUVATE_METABOLISM_AND_CITRIC_ACID_TCA_CYCLE	MPC2	-0.33	0.7174	0.5688	0.9048	7.8	0.0052
REACTOME_PYRUVATE_METABOLISM	MPC2	-0.33	0.7174	0.5688	0.9048	7.8	0.0052
REACTOME_METABOLISM_OF_RNA	MPHOSPH6	-0.6	0.5486	0.33	0.9119	5.3	0.021
KEGG_CYSTEINE_AND_METHIONINE_METABOLISM	MPST	-0.29	0.7488	0.5619	0.9978	3.9	0.048
REACTOME_METABOLISM_OF_AMINO_ACIDS_AND_DERIVATIVES	MPST	-0.29	0.7488	0.5619	0.9978	3.9	0.048
REACTOME_SULFUR_AMINO_ACID_METABOLISM	MPST	-0.29	0.7488	0.5619	0.9978	3.9	0.048
REACTOME_METABOLISM_OF_STEROIDS	MSMO1	-0.23	0.7914	0.6439	0.9728	4.9	0.026
REACTOME_METABOLISM_OF_LIPIDS	MSMO1	-0.23	0.7914	0.6439	0.9728	4.9	0.026
KEGG_GLYOXYLATE_AND_DICARBOXYLATE_METABOLISM	MTHFD1	-0.36	0.6986	0.5185	0.9412	5.5	0.019
REACTOME_METABOLISM_OF_FOLATE_AND_PTERINES	MTHFD1	-0.36	0.6986	0.5185	0.9412	5.5	0.019
REACTOME_METABOLISM_OF_VITAMINS_AND_COFACTORS	MTHFD1	-0.36	0.6986	0.5185	0.9412	5.5	0.019
REACTOME_METABOLISM_OF_WATER_SOLUBLE_VITAMINS_AND_COFACTORS	MTHFD1	-0.36	0.6986	0.5185	0.9412	5.5	0.019
KEGG_GLYOXYLATE_AND_DICARBOXYLATE_METABOLISM	MTHFD2L	-0.5	0.6071	0.4135	0.8912	6.5	0.011
REACTOME_METABOLISM_OF_VITAMINS_AND_COFACTORS	MTHFD2L	-0.5	0.6071	0.4135	0.8912	6.5	0.011
REACTOME_METABOLISM_OF_FOLATE_AND_PTERINES	MTHFD2L	-0.5	0.6071	0.4135	0.8912	6.5	0.011
REACTOME_METABOLISM_OF_WATER_SOLUBLE_VITAMINS_AND_COFACTORS	MTHFD2L	-0.5	0.6071	0.4135	0.8912	6.5	0.011
REACTOME_METABOLISM_OF_LIPIDS	MTMR12	-0.43	0.6498	0.4448	0.9494	4.9	0.026
REACTOME_PHOSPHOLIPID_METABOLISM	MTMR12	-0.43	0.6498	0.4448	0.9494	4.9	0.026
REACTOME_PI_METABOLISM	MTMR12	-0.43	0.6498	0.4448	0.9494	4.9	0.026
REACTOME_PHOSPHOLIPID_METABOLISM	MTMR4	-0.44	0.644	0.4563	0.9089	6.2	0.013
REACTOME_METABOLISM_OF_LIPIDS	MTMR4	-0.44	0.644	0.4563	0.9089	6.2	0.013
REACTOME_PI_METABOLISM	MTMR4	-0.44	0.644	0.4563	0.9089	6.2	0.013
REACTOME_DISEASES_OF_METABOLISM	MUC16	0.38	1.455	1.19	1.78	14	0.0002
KEGG_AMINO_SUGAR_AND_NUCLEOTIDE_SUGAR_METABOLISM	NANP	-0.35	0.7059	0.5662	0.8801	9.6	0.002
REACTOME_SIALIC_ACID_METABOLISM	NANP	-0.35	0.7059	0.5662	0.8801	9.6	0.002
REACTOME_SIALIC_ACID_METABOLISM	NANS	-0.63	0.5322	0.325	0.8713	6.3	0.012
KEGG_AMINO_SUGAR_AND_NUCLEOTIDE_SUGAR_METABOLISM	NANS	-0.63	0.5322	0.325	0.8713	6.3	0.012
REACTOME_ASPARTATE_AND_ASPARAGINE_METABOLISM	NAT8L	0.56	1.748	1.062	2.877	4.8	0.028
REACTOME_METABOLISM_OF_AMINO_ACIDS_AND_DERIVATIVES	NAT8L	0.56	1.748	1.062	2.877	4.8	0.028
REACTOME_METABOLISM_OF_RNA	NCBP1	-0.3	0.7383	0.5492	0.9927	4	0.045
REACTOME_GLUCOSE_METABOLISM	NDC1	-0.26	0.7729	0.6128	0.9747	4.7	0.029
REACTOME_METABOLISM_OF_RNA	NDC1	-0.26	0.7729	0.6128	0.9747	4.7	0.029
REACTOME_METABOLISM_OF_CARBOHYDRATES	NDC1	-0.26	0.7729	0.6128	0.9747	4.7	0.029
REACTOME_METABOLISM_OF_VITAMINS_AND_COFACTORS	NFS1	-0.45	0.6404	0.4897	0.8375	11	0.0011
REACTOME_METABOLISM_OF_WATER_SOLUBLE_VITAMINS_AND_COFACTORS	NFS1	-0.45	0.6404	0.4897	0.8375	11	0.0011
REACTOME_METABOLISM_OF_RNA	NHP2	-0.67	0.5093	0.3624	0.7159	15	0.00011
KEGG_PYRIMIDINE_METABOLISM	NME1	-0.25	0.7804	0.6285	0.9692	5	0.025
KEGG_PURINE_METABOLISM	NME1	-0.25	0.7804	0.6285	0.9692	5	0.025
REACTOME_METABOLISM_OF_NUCLEOTIDES	NME1	-0.25	0.7804	0.6285	0.9692	5	0.025
KEGG_PURINE_METABOLISM	NME6	-0.3	0.7412	0.5905	0.9302	6.7	0.0098
KEGG_PYRIMIDINE_METABOLISM	NME6	-0.3	0.7412	0.5905	0.9302	6.7	0.0098
REACTOME_METABOLISM_OF_AMINO_ACIDS_AND_DERIVATIVES	NMRAL1	-0.3	0.7387	0.5594	0.9755	4.5	0.034
REACTOME_METABOLISM_OF_RNA	NOB1	-0.41	0.6626	0.4864	0.9028	6.8	0.0093
REACTOME_METABOLISM_OF_RNA	NOC4L	-0.36	0.696	0.5001	0.9687	4.6	0.032
REACTOME_METABOLISM_OF_RNA	NOL11	-0.34	0.7132	0.5372	0.9469	5.5	0.02
REACTOME_METABOLISM_OF_RNA	NOL9	-0.36	0.6973	0.5133	0.9471	5.3	0.021
REACTOME_METABOLISM_OF_RNA	NOP14	-0.51	0.6029	0.4335	0.8386	9.1	0.0026
KEGG_ARGININE_AND_PROLINE_METABOLISM	NOS1	0.75	2.12	1.05	4.282	4.4	0.036
KEGG_ARGININE_AND_PROLINE_METABOLISM	NOS2	-0.19	0.8234	0.6881	0.9853	4.5	0.034
REACTOME_METABOLISM_OF_NITRIC_OXIDE_ENOS_ACTIVATION_AND_REGULATION	NOSIP	-0.3	0.7416	0.5534	0.994	4	0.046
REACTOME_DISEASES_OF_METABOLISM	NOTCH2	0.4	1.495	1.099	2.034	6.5	0.01
REACTOME_DISEASES_OF_METABOLISM	NOTCH4	1	2.796	1.705	4.587	17	4.5e-05
REACTOME_SIALIC_ACID_METABOLISM	NPL	0.3	1.344	1.078	1.677	6.9	0.0088
KEGG_AMINO_SUGAR_AND_NUCLEOTIDE_SUGAR_METABOLISM	NPL	0.3	1.344	1.078	1.677	6.9	0.0088
KEGG_PURINE_METABOLISM	NPR1	0.62	1.855	1.247	2.76	9.3	0.0022
KEGG_PURINE_METABOLISM	NPR2	0.88	2.42	1.596	3.668	17	3e-05
REACTOME_METABOLISM_OF_RNA	NSUN2	-0.41	0.6606	0.4453	0.9799	4.2	0.039
REACTOME_NICOTINATE_METABOLISM	NT5E	0.25	1.283	1.074	1.532	7.5	0.0061
KEGG_NICOTINATE_AND_NICOTINAMIDE_METABOLISM	NT5E	0.25	1.283	1.074	1.532	7.5	0.0061
REACTOME_METABOLISM_OF_WATER_SOLUBLE_VITAMINS_AND_COFACTORS	NT5E	0.25	1.283	1.074	1.532	7.5	0.0061
KEGG_PYRIMIDINE_METABOLISM	NT5E	0.25	1.283	1.074	1.532	7.5	0.0061
REACTOME_METABOLISM_OF_NUCLEOTIDES	NT5E	0.25	1.283	1.074	1.532	7.5	0.0061
REACTOME_METABOLISM_OF_VITAMINS_AND_COFACTORS	NT5E	0.25	1.283	1.074	1.532	7.5	0.0061
KEGG_PURINE_METABOLISM	NT5E	0.25	1.283	1.074	1.532	7.5	0.0061
REACTOME_METABOLISM_OF_NUCLEOTIDES	NUDT1	-0.35	0.7031	0.5459	0.9056	7.4	0.0064
REACTOME_INOSITOL_PHOSPHATE_METABOLISM	NUDT10	0.99	2.686	1.034	6.981	4.1	0.043
REACTOME_METABOLISM_OF_NUCLEOTIDES	NUDT13	-0.37	0.6914	0.5121	0.9333	5.8	0.016
REACTOME_FATTY_ACID_METABOLISM	NUDT19	-0.37	0.6881	0.5188	0.9127	6.6	0.0099
REACTOME_PEROXISOMAL_LIPID_METABOLISM	NUDT19	-0.37	0.6881	0.5188	0.9127	6.6	0.0099
REACTOME_METABOLISM_OF_LIPIDS	NUDT19	-0.37	0.6881	0.5188	0.9127	6.6	0.0099
KEGG_PURINE_METABOLISM	NUDT5	-0.36	0.7002	0.5057	0.9694	4.6	0.032
REACTOME_METABOLISM_OF_NUCLEOTIDES	NUDT5	-0.36	0.7002	0.5057	0.9694	4.6	0.032
REACTOME_METABOLISM_OF_CARBOHYDRATES	NUP107	-0.32	0.7283	0.5495	0.9652	4.9	0.027
REACTOME_GLUCOSE_METABOLISM	NUP107	-0.32	0.7283	0.5495	0.9652	4.9	0.027
REACTOME_METABOLISM_OF_RNA	NUP107	-0.32	0.7283	0.5495	0.9652	4.9	0.027
REACTOME_GLUCOSE_METABOLISM	NUP205	-0.47	0.6249	0.4264	0.9158	5.8	0.016
REACTOME_METABOLISM_OF_CARBOHYDRATES	NUP205	-0.47	0.6249	0.4264	0.9158	5.8	0.016
REACTOME_METABOLISM_OF_RNA	NUP205	-0.47	0.6249	0.4264	0.9158	5.8	0.016
REACTOME_GLUCOSE_METABOLISM	NUP35	-0.33	0.7162	0.5595	0.9169	7	0.0081
REACTOME_METABOLISM_OF_RNA	NUP35	-0.33	0.7162	0.5595	0.9169	7	0.0081
REACTOME_METABOLISM_OF_CARBOHYDRATES	NUP35	-0.33	0.7162	0.5595	0.9169	7	0.0081
REACTOME_METABOLISM_OF_RNA	NUP37	-0.48	0.6207	0.4517	0.853	8.6	0.0033
REACTOME_GLUCOSE_METABOLISM	NUP37	-0.48	0.6207	0.4517	0.853	8.6	0.0033
REACTOME_METABOLISM_OF_CARBOHYDRATES	NUP37	-0.48	0.6207	0.4517	0.853	8.6	0.0033
REACTOME_METABOLISM_OF_CARBOHYDRATES	NUP43	-0.38	0.6807	0.5158	0.8983	7.4	0.0064
REACTOME_METABOLISM_OF_RNA	NUP43	-0.38	0.6807	0.5158	0.8983	7.4	0.0064
REACTOME_GLUCOSE_METABOLISM	NUP43	-0.38	0.6807	0.5158	0.8983	7.4	0.0064
REACTOME_GLUCOSE_METABOLISM	NUP62	-0.28	0.7565	0.6065	0.9436	6.1	0.013
REACTOME_METABOLISM_OF_CARBOHYDRATES	NUP62	-0.28	0.7565	0.6065	0.9436	6.1	0.013
REACTOME_METABOLISM_OF_RNA	NUP62	-0.28	0.7565	0.6065	0.9436	6.1	0.013
REACTOME_METABOLISM_OF_RNA	NUP85	-0.47	0.6237	0.449	0.8662	7.9	0.0048
REACTOME_GLUCOSE_METABOLISM	NUP85	-0.47	0.6237	0.449	0.8662	7.9	0.0048
REACTOME_METABOLISM_OF_CARBOHYDRATES	NUP85	-0.47	0.6237	0.449	0.8662	7.9	0.0048
REACTOME_PI_METABOLISM	OCRL	0.33	1.388	1.006	1.915	4	0.046
REACTOME_METABOLISM_OF_LIPIDS	OCRL	0.33	1.388	1.006	1.915	4	0.046
REACTOME_INOSITOL_PHOSPHATE_METABOLISM	OCRL	0.33	1.388	1.006	1.915	4	0.046
REACTOME_PHOSPHOLIPID_METABOLISM	OCRL	0.33	1.388	1.006	1.915	4	0.046
KEGG_INOSITOL_PHOSPHATE_METABOLISM	OCRL	0.33	1.388	1.006	1.915	4	0.046
REACTOME_METABOLISM_OF_POLYAMINES	ODC1	-0.33	0.7219	0.5663	0.9201	6.9	0.0087
KEGG_GLUTATHIONE_METABOLISM	ODC1	-0.33	0.7219	0.5663	0.9201	6.9	0.0087
KEGG_ARGININE_AND_PROLINE_METABOLISM	ODC1	-0.33	0.7219	0.5663	0.9201	6.9	0.0087
REACTOME_METABOLISM_OF_AMINO_ACIDS_AND_DERIVATIVES	ODC1	-0.33	0.7219	0.5663	0.9201	6.9	0.0087
KEGG_TRYPTOPHAN_METABOLISM	OGDHL	-0.56	0.5709	0.4207	0.7747	13	0.00036
REACTOME_PHOSPHOLIPID_METABOLISM	OSBPL10	0.61	1.846	1.019	3.342	4.1	0.044
REACTOME_METABOLISM_OF_LIPIDS	OSBPL10	0.61	1.846	1.019	3.342	4.1	0.044
KEGG_ETHER_LIPID_METABOLISM	PAFAH1B1	0.45	1.569	1.054	2.335	4.9	0.027
KEGG_ETHER_LIPID_METABOLISM	PAFAH1B3	-0.37	0.6924	0.5429	0.8831	8.7	0.0032
KEGG_ETHER_LIPID_METABOLISM	PAFAH2	-0.3	0.7437	0.5603	0.9871	4.2	0.04
KEGG_PURINE_METABOLISM	PAICS	-0.27	0.7638	0.6196	0.9417	6.3	0.012
REACTOME_METABOLISM_OF_NUCLEOTIDES	PAICS	-0.27	0.7638	0.6196	0.9417	6.3	0.012
REACTOME_METABOLISM_OF_WATER_SOLUBLE_VITAMINS_AND_COFACTORS	PANK1	-0.27	0.7638	0.6355	0.9181	8.2	0.0042
REACTOME_METABOLISM_OF_VITAMINS_AND_COFACTORS	PANK1	-0.27	0.7638	0.6355	0.9181	8.2	0.0042
REACTOME_VITAMIN_B5_PANTOTHENATE_METABOLISM	PANK1	-0.27	0.7638	0.6355	0.9181	8.2	0.0042
REACTOME_METABOLISM_OF_AMINO_ACIDS_AND_DERIVATIVES	PAOX	-0.52	0.5917	0.3715	0.9426	4.9	0.027
REACTOME_METABOLISM_OF_POLYAMINES	PAOX	-0.52	0.5917	0.3715	0.9426	4.9	0.027
REACTOME_PHENYLALANINE_AND_TYROSINE_METABOLISM	PCBD1	-0.39	0.6797	0.4953	0.9329	5.7	0.017
REACTOME_METABOLISM_OF_AMINO_ACIDS_AND_DERIVATIVES	PCBD1	-0.39	0.6797	0.4953	0.9329	5.7	0.017
REACTOME_PHENYLALANINE_METABOLISM	PCBD1	-0.39	0.6797	0.4953	0.9329	5.7	0.017
REACTOME_PEPTIDE_HORMONE_METABOLISM	PCSK1	-0.087	0.9163	0.8484	0.9897	5	0.025
KEGG_PURINE_METABOLISM	PDE6G	0.39	1.481	1.072	2.047	5.7	0.017
REACTOME_PYRUVATE_METABOLISM_AND_CITRIC_ACID_TCA_CYCLE	PDHX	-0.3	0.7427	0.5582	0.9882	4.2	0.041
REACTOME_METABOLISM_OF_AMINO_ACIDS_AND_DERIVATIVES	PDHX	-0.3	0.7427	0.5582	0.9882	4.2	0.041
REACTOME_GLYOXYLATE_METABOLISM_AND_GLYCINE_DEGRADATION	PDHX	-0.3	0.7427	0.5582	0.9882	4.2	0.041
REACTOME_PYRUVATE_METABOLISM	PDHX	-0.3	0.7427	0.5582	0.9882	4.2	0.041
REACTOME_PYRUVATE_METABOLISM_AND_CITRIC_ACID_TCA_CYCLE	PDK4	0.25	1.278	1.062	1.538	6.7	0.0095
REACTOME_PYRUVATE_METABOLISM	PDK4	0.25	1.278	1.062	1.538	6.7	0.0095
REACTOME_PYRUVATE_METABOLISM	PDP2	-0.38	0.6812	0.5271	0.8804	8.7	0.0033
REACTOME_PYRUVATE_METABOLISM_AND_CITRIC_ACID_TCA_CYCLE	PDP2	-0.38	0.6812	0.5271	0.8804	8.7	0.0033
REACTOME_METABOLISM_OF_VITAMINS_AND_COFACTORS	PDSS2	-0.33	0.7218	0.545	0.9558	5.2	0.023
REACTOME_METABOLISM_OF_COFACTORS	PDSS2	-0.33	0.7218	0.545	0.9558	5.2	0.023
REACTOME_METABOLISM_OF_RNA	PES1	-0.91	0.4038	0.2183	0.747	8.4	0.0038
REACTOME_METABOLISM_OF_NUCLEOTIDES	PFAS	-0.26	0.7724	0.6024	0.9904	4.1	0.042
KEGG_PURINE_METABOLISM	PFAS	-0.26	0.7724	0.6024	0.9904	4.1	0.042
REACTOME_GLUCOSE_METABOLISM	PFKFB3	0.26	1.301	1.029	1.644	4.8	0.028
REACTOME_REGULATION_OF_GLYCOLYSIS_BY_FRUCTOSE_2_6_BISPHOSPHATE_METABOLISM	PFKFB3	0.26	1.301	1.029	1.644	4.8	0.028
KEGG_FRUCTOSE_AND_MANNOSE_METABOLISM	PFKFB3	0.26	1.301	1.029	1.644	4.8	0.028
REACTOME_METABOLISM_OF_CARBOHYDRATES	PFKFB3	0.26	1.301	1.029	1.644	4.8	0.028
KEGG_GLYOXYLATE_AND_DICARBOXYLATE_METABOLISM	PGP	-0.46	0.633	0.4236	0.946	5	0.026
REACTOME_METABOLISM_OF_CARBOHYDRATES	PGP	-0.46	0.633	0.4236	0.946	5	0.026
REACTOME_GLUCOSE_METABOLISM	PGP	-0.46	0.633	0.4236	0.946	5	0.026
REACTOME_PHOSPHOLIPID_METABOLISM	PGS1	0.47	1.593	1.073	2.364	5.3	0.021
REACTOME_METABOLISM_OF_LIPIDS	PGS1	0.47	1.593	1.073	2.364	5.3	0.021
KEGG_GLYCEROPHOSPHOLIPID_METABOLISM	PGS1	0.47	1.593	1.073	2.364	5.3	0.021
REACTOME_METABOLISM_OF_RNA	PHAX	-0.29	0.7457	0.5968	0.9317	6.7	0.0098
REACTOME_METABOLISM_OF_AMINO_ACIDS_AND_DERIVATIVES	PHYKPL	0.32	1.378	1.046	1.815	5.2	0.022
REACTOME_VITAMIN_D_CALCIFEROL_METABOLISM	PIAS4	-0.49	0.6126	0.3861	0.972	4.3	0.038
REACTOME_METABOLISM_OF_STEROIDS	PIAS4	-0.49	0.6126	0.3861	0.972	4.3	0.038
REACTOME_METABOLISM_OF_LIPIDS	PIAS4	-0.49	0.6126	0.3861	0.972	4.3	0.038
CHEN_LIVER_METABOLISM_QTL_CIS	PIGM	-0.38	0.6839	0.5346	0.8749	9.1	0.0025
CHEN_LIVER_METABOLISM_QTL_CIS	PIGN	-0.28	0.7566	0.5858	0.9772	4.6	0.033
REACTOME_PI_METABOLISM	PIK3CB	-0.4	0.6723	0.4672	0.9673	4.6	0.033
REACTOME_PHOSPHOLIPID_METABOLISM	PIK3CB	-0.4	0.6723	0.4672	0.9673	4.6	0.033
KEGG_INOSITOL_PHOSPHATE_METABOLISM	PIK3CB	-0.4	0.6723	0.4672	0.9673	4.6	0.033
REACTOME_METABOLISM_OF_LIPIDS	PIK3CB	-0.4	0.6723	0.4672	0.9673	4.6	0.033
REACTOME_PI_METABOLISM	PIK3R1	-0.3	0.7434	0.5991	0.9225	7.2	0.0072
REACTOME_METABOLISM_OF_LIPIDS	PIK3R1	-0.3	0.7434	0.5991	0.9225	7.2	0.0072
REACTOME_PHOSPHOLIPID_METABOLISM	PIK3R1	-0.3	0.7434	0.5991	0.9225	7.2	0.0072
KEGG_INOSITOL_PHOSPHATE_METABOLISM	PIP4K2A	0.24	1.267	1.038	1.546	5.4	0.02
REACTOME_PI_METABOLISM	PIP4K2A	0.24	1.267	1.038	1.546	5.4	0.02
REACTOME_PHOSPHOLIPID_METABOLISM	PIP4K2A	0.24	1.267	1.038	1.546	5.4	0.02
REACTOME_METABOLISM_OF_LIPIDS	PIP4K2A	0.24	1.267	1.038	1.546	5.4	0.02
KEGG_INOSITOL_PHOSPHATE_METABOLISM	PIP5K1B	-0.36	0.6972	0.5393	0.9014	7.5	0.0061
REACTOME_PHOSPHOLIPID_METABOLISM	PIP5K1B	-0.36	0.6972	0.5393	0.9014	7.5	0.0061
REACTOME_METABOLISM_OF_LIPIDS	PIP5K1B	-0.36	0.6972	0.5393	0.9014	7.5	0.0061
REACTOME_PI_METABOLISM	PIP5K1B	-0.36	0.6972	0.5393	0.9014	7.5	0.0061
KEGG_GLYCINE_SERINE_AND_THREONINE_METABOLISM	PIPOX	-0.16	0.8541	0.7499	0.9729	5.7	0.017
REACTOME_METABOLISM_OF_AMINO_ACIDS_AND_DERIVATIVES	PIPOX	-0.16	0.8541	0.7499	0.9729	5.7	0.017
REACTOME_PHOSPHOLIPID_METABOLISM	PITPNM2	-0.68	0.5058	0.2861	0.8943	5.5	0.019
REACTOME_METABOLISM_OF_LIPIDS	PITPNM2	-0.68	0.5058	0.2861	0.8943	5.5	0.019
REACTOME_PHOSPHOLIPID_METABOLISM	PLA2G12A	-0.46	0.6335	0.4841	0.829	11	0.00093
KEGG_ARACHIDONIC_ACID_METABOLISM	PLA2G12A	-0.46	0.6335	0.4841	0.829	11	0.00093
REACTOME_METABOLISM_OF_LIPIDS	PLA2G12A	-0.46	0.6335	0.4841	0.829	11	0.00093
KEGG_GLYCEROPHOSPHOLIPID_METABOLISM	PLA2G12A	-0.46	0.6335	0.4841	0.829	11	0.00093
KEGG_ETHER_LIPID_METABOLISM	PLA2G12A	-0.46	0.6335	0.4841	0.829	11	0.00093
KEGG_LINOLEIC_ACID_METABOLISM	PLA2G12A	-0.46	0.6335	0.4841	0.829	11	0.00093
KEGG_ALPHA_LINOLENIC_ACID_METABOLISM	PLA2G12A	-0.46	0.6335	0.4841	0.829	11	0.00093
REACTOME_METABOLISM_OF_LIPIDS	PLA2G4D	1.3	3.527	1.641	7.581	10	0.0013
REACTOME_PHOSPHOLIPID_METABOLISM	PLA2G4D	1.3	3.527	1.641	7.581	10	0.0013
REACTOME_METABOLISM_OF_FAT_SOLUBLE_VITAMINS	PLB1	0.74	2.103	1.039	4.254	4.3	0.039
REACTOME_METABOLISM_OF_VITAMINS_AND_COFACTORS	PLB1	0.74	2.103	1.039	4.254	4.3	0.039
REACTOME_METABOLISM_OF_LIPIDS	PLB1	0.74	2.103	1.039	4.254	4.3	0.039
REACTOME_PHOSPHOLIPID_METABOLISM	PLB1	0.74	2.103	1.039	4.254	4.3	0.039
REACTOME_INOSITOL_PHOSPHATE_METABOLISM	PLCB4	-0.12	0.8841	0.8146	0.9595	8.7	0.0031
KEGG_INOSITOL_PHOSPHATE_METABOLISM	PLCB4	-0.12	0.8841	0.8146	0.9595	8.7	0.0031
REACTOME_INOSITOL_PHOSPHATE_METABOLISM	PLCD4	0.42	1.523	1.104	2.103	6.5	0.011
KEGG_INOSITOL_PHOSPHATE_METABOLISM	PLCD4	0.42	1.523	1.104	2.103	6.5	0.011
REACTOME_INOSITOL_PHOSPHATE_METABOLISM	PLCE1	1.1	2.942	1.68	5.154	14	0.00016
KEGG_INOSITOL_PHOSPHATE_METABOLISM	PLCE1	1.1	2.942	1.68	5.154	14	0.00016
REACTOME_INOSITOL_PHOSPHATE_METABOLISM	PLCH2	0.39	1.474	1.01	2.152	4	0.045
KEGG_ETHER_LIPID_METABOLISM	PLD2	0.44	1.547	1.098	2.181	6.2	0.013
KEGG_GLYCEROPHOSPHOLIPID_METABOLISM	PLD2	0.44	1.547	1.098	2.181	6.2	0.013
REACTOME_PHOSPHOLIPID_METABOLISM	PLD2	0.44	1.547	1.098	2.181	6.2	0.013
REACTOME_METABOLISM_OF_LIPIDS	PLD2	0.44	1.547	1.098	2.181	6.2	0.013
REACTOME_PI_METABOLISM	PLEKHA2	-0.27	0.7668	0.6402	0.9184	8.4	0.0038
REACTOME_METABOLISM_OF_LIPIDS	PLEKHA2	-0.27	0.7668	0.6402	0.9184	8.4	0.0038
REACTOME_PHOSPHOLIPID_METABOLISM	PLEKHA2	-0.27	0.7668	0.6402	0.9184	8.4	0.0038
REACTOME_METABOLISM_OF_RNA	PLRG1	-0.4	0.6684	0.4987	0.8957	7.3	0.007
KEGG_FRUCTOSE_AND_MANNOSE_METABOLISM	PMM1	-0.3	0.7406	0.5535	0.9909	4.1	0.043
KEGG_AMINO_SUGAR_AND_NUCLEOTIDE_SUGAR_METABOLISM	PMM1	-0.3	0.7406	0.5535	0.9909	4.1	0.043
KEGG_FRUCTOSE_AND_MANNOSE_METABOLISM	PMM2	-0.43	0.6515	0.4732	0.8971	6.9	0.0087
REACTOME_DISEASES_OF_METABOLISM	PMM2	-0.43	0.6515	0.4732	0.8971	6.9	0.0087
KEGG_AMINO_SUGAR_AND_NUCLEOTIDE_SUGAR_METABOLISM	PMM2	-0.43	0.6515	0.4732	0.8971	6.9	0.0087
KEGG_PYRIMIDINE_METABOLISM	POLA2	-0.52	0.597	0.3725	0.9568	4.6	0.032
KEGG_PURINE_METABOLISM	POLA2	-0.52	0.597	0.3725	0.9568	4.6	0.032
KEGG_PURINE_METABOLISM	POLD1	-0.3	0.7406	0.549	0.999	3.9	0.049
KEGG_PYRIMIDINE_METABOLISM	POLD1	-0.3	0.7406	0.549	0.999	3.9	0.049
KEGG_PYRIMIDINE_METABOLISM	POLD2	-0.51	0.6023	0.4534	0.8001	12	0.00047
KEGG_PURINE_METABOLISM	POLD2	-0.51	0.6023	0.4534	0.8001	12	0.00047
KEGG_PURINE_METABOLISM	POLE	-0.37	0.6926	0.5001	0.9591	4.9	0.027
KEGG_PYRIMIDINE_METABOLISM	POLE	-0.37	0.6926	0.5001	0.9591	4.9	0.027
KEGG_PURINE_METABOLISM	POLE2	-0.26	0.7736	0.6462	0.9262	7.8	0.0051
KEGG_PYRIMIDINE_METABOLISM	POLE2	-0.26	0.7736	0.6462	0.9262	7.8	0.0051
KEGG_PYRIMIDINE_METABOLISM	POLR1A	-0.42	0.6583	0.4701	0.922	5.9	0.015
KEGG_PURINE_METABOLISM	POLR1A	-0.42	0.6583	0.4701	0.922	5.9	0.015
KEGG_PURINE_METABOLISM	POLR1E	-0.32	0.7276	0.5406	0.9792	4.4	0.036
KEGG_PYRIMIDINE_METABOLISM	POLR1E	-0.32	0.7276	0.5406	0.9792	4.4	0.036
REACTOME_METABOLISM_OF_RNA	POLR2E	-0.43	0.6537	0.4599	0.929	5.6	0.018
KEGG_PYRIMIDINE_METABOLISM	POLR2E	-0.43	0.6537	0.4599	0.929	5.6	0.018
KEGG_PURINE_METABOLISM	POLR2E	-0.43	0.6537	0.4599	0.929	5.6	0.018
KEGG_PURINE_METABOLISM	POLR2I	-0.55	0.5782	0.4064	0.8227	9.3	0.0023
REACTOME_METABOLISM_OF_RNA	POLR2I	-0.55	0.5782	0.4064	0.8227	9.3	0.0023
KEGG_PYRIMIDINE_METABOLISM	POLR2I	-0.55	0.5782	0.4064	0.8227	9.3	0.0023
KEGG_PURINE_METABOLISM	POLR2J2	0.37	1.445	1.09	1.916	6.6	0.01
KEGG_PYRIMIDINE_METABOLISM	POLR2J2	0.37	1.445	1.09	1.916	6.6	0.01
KEGG_PYRIMIDINE_METABOLISM	POLR3A	-0.44	0.6433	0.4405	0.9395	5.2	0.023
KEGG_PURINE_METABOLISM	POLR3A	-0.44	0.6433	0.4405	0.9395	5.2	0.023
KEGG_PYRIMIDINE_METABOLISM	POLR3K	-0.47	0.6222	0.394	0.9824	4.1	0.042
KEGG_PURINE_METABOLISM	POLR3K	-0.47	0.6222	0.394	0.9824	4.1	0.042
REACTOME_DISEASES_OF_METABOLISM	POMT1	-0.62	0.5357	0.3671	0.7818	10	0.0012
REACTOME_METABOLISM_OF_RNA	POP1	-0.38	0.6838	0.5359	0.8725	9.3	0.0023
REACTOME_METABOLISM_OF_RNA	POP5	-0.46	0.6326	0.4615	0.8672	8.1	0.0045
REACTOME_METABOLISM_OF_RNA	POP7	-0.49	0.6138	0.4352	0.8658	7.8	0.0054
REACTOME_METABOLISM_OF_LIPIDS	PPARGC1B	-0.67	0.5126	0.3372	0.7792	9.8	0.0018
REACTOME_REGULATION_OF_LIPID_METABOLISM_BY_PPARALPHA	PPARGC1B	-0.67	0.5126	0.3372	0.7792	9.8	0.0018
KEGG_PURINE_METABOLISM	PPAT	-0.23	0.7938	0.6462	0.9752	4.8	0.028
KEGG_ALANINE_ASPARTATE_AND_GLUTAMATE_METABOLISM	PPAT	-0.23	0.7938	0.6462	0.9752	4.8	0.028
REACTOME_METABOLISM_OF_NUCLEOTIDES	PPAT	-0.23	0.7938	0.6462	0.9752	4.8	0.028
REACTOME_METABOLISM_OF_VITAMINS_AND_COFACTORS	PPCDC	-0.27	0.761	0.5819	0.9952	4	0.046
REACTOME_VITAMIN_B5_PANTOTHENATE_METABOLISM	PPCDC	-0.27	0.761	0.5819	0.9952	4	0.046
REACTOME_METABOLISM_OF_WATER_SOLUBLE_VITAMINS_AND_COFACTORS	PPCDC	-0.27	0.761	0.5819	0.9952	4	0.046
MOOTHA_GLYCOGEN_METABOLISM	PPP1CA	-0.36	0.6943	0.4954	0.9732	4.5	0.034
REACTOME_METABOLISM_OF_LIPIDS	PPP1CA	-0.36	0.6943	0.4954	0.9732	4.5	0.034
REACTOME_TRIGLYCERIDE_METABOLISM	PPP1CA	-0.36	0.6943	0.4954	0.9732	4.5	0.034
REACTOME_METABOLISM_OF_LIPIDS	PPP1CC	-0.41	0.6655	0.4576	0.9681	4.5	0.033
MOOTHA_GLYCOGEN_METABOLISM	PPP1CC	-0.41	0.6655	0.4576	0.9681	4.5	0.033
REACTOME_TRIGLYCERIDE_METABOLISM	PPP1CC	-0.41	0.6655	0.4576	0.9681	4.5	0.033
REACTOME_METABOLISM_OF_RNA	PPP2CA	-0.26	0.7704	0.6174	0.9615	5.3	0.021
REACTOME_GLUCOSE_METABOLISM	PPP2CA	-0.26	0.7704	0.6174	0.9615	5.3	0.021
REACTOME_REGULATION_OF_GLYCOLYSIS_BY_FRUCTOSE_2_6_BISPHOSPHATE_METABOLISM	PPP2CA	-0.26	0.7704	0.6174	0.9615	5.3	0.021
REACTOME_INTEGRATION_OF_ENERGY_METABOLISM	PPP2CA	-0.26	0.7704	0.6174	0.9615	5.3	0.021
REACTOME_METABOLISM_OF_CARBOHYDRATES	PPP2CA	-0.26	0.7704	0.6174	0.9615	5.3	0.021
REACTOME_KERATAN_SULFATE_KERATIN_METABOLISM	PRELP	0.26	1.301	1.046	1.619	5.6	0.018
REACTOME_METABOLISM_OF_CARBOHYDRATES	PRELP	0.26	1.301	1.046	1.619	5.6	0.018
REACTOME_DISEASES_OF_METABOLISM	PRELP	0.26	1.301	1.046	1.619	5.6	0.018
REACTOME_GLYCOSAMINOGLYCAN_METABOLISM	PRELP	0.26	1.301	1.046	1.619	5.6	0.018
REACTOME_DISEASES_ASSOCIATED_WITH_GLYCOSAMINOGLYCAN_METABOLISM	PRELP	0.26	1.301	1.046	1.619	5.6	0.018
KEGG_PYRIMIDINE_METABOLISM	PRIM1	-0.41	0.661	0.5358	0.8155	15	0.00011
KEGG_PURINE_METABOLISM	PRIM1	-0.41	0.661	0.5358	0.8155	15	0.00011
KEGG_ARGININE_AND_PROLINE_METABOLISM	PRODH2	0.32	1.384	1.039	1.843	4.9	0.026
REACTOME_METABOLISM_OF_AMINO_ACIDS_AND_DERIVATIVES	PRODH2	0.32	1.384	1.039	1.843	4.9	0.026
REACTOME_GLYOXYLATE_METABOLISM_AND_GLYCINE_DEGRADATION	PRODH2	0.32	1.384	1.039	1.843	4.9	0.026
REACTOME_METABOLISM_OF_RNA	PRPF19	-0.37	0.6876	0.4923	0.9606	4.8	0.028
REACTOME_METABOLISM_OF_RNA	PRPF38A	-0.29	0.75	0.5636	0.998	3.9	0.049
REACTOME_METABOLISM_OF_CARBOHYDRATES	PRPS1L1	-0.81	0.4468	0.22	0.9073	5	0.026
KEGG_PURINE_METABOLISM	PRPS1L1	-0.81	0.4468	0.22	0.9073	5	0.026
REACTOME_METABOLISM_OF_RNA	PSMA2	-0.33	0.7182	0.5537	0.9314	6.2	0.013
REACTOME_METABOLISM_OF_POLYAMINES	PSMA2	-0.33	0.7182	0.5537	0.9314	6.2	0.013
REACTOME_METABOLISM_OF_AMINO_ACIDS_AND_DERIVATIVES	PSMA2	-0.33	0.7182	0.5537	0.9314	6.2	0.013
REACTOME_METABOLISM_OF_RNA	PSMA5	-0.46	0.6334	0.4821	0.832	11	0.001
REACTOME_METABOLISM_OF_POLYAMINES	PSMA5	-0.46	0.6334	0.4821	0.832	11	0.001
REACTOME_METABOLISM_OF_AMINO_ACIDS_AND_DERIVATIVES	PSMA5	-0.46	0.6334	0.4821	0.832	11	0.001
REACTOME_METABOLISM_OF_RNA	PSMA7	-0.34	0.7131	0.5444	0.9341	6	0.014
REACTOME_METABOLISM_OF_AMINO_ACIDS_AND_DERIVATIVES	PSMA7	-0.34	0.7131	0.5444	0.9341	6	0.014
REACTOME_METABOLISM_OF_POLYAMINES	PSMA7	-0.34	0.7131	0.5444	0.9341	6	0.014
REACTOME_METABOLISM_OF_POLYAMINES	PSMB10	-0.34	0.7126	0.5634	0.9014	8	0.0047
REACTOME_METABOLISM_OF_RNA	PSMB10	-0.34	0.7126	0.5634	0.9014	8	0.0047
REACTOME_METABOLISM_OF_AMINO_ACIDS_AND_DERIVATIVES	PSMB10	-0.34	0.7126	0.5634	0.9014	8	0.0047
REACTOME_METABOLISM_OF_AMINO_ACIDS_AND_DERIVATIVES	PSMB2	-0.37	0.6898	0.4804	0.9904	4.1	0.044
REACTOME_METABOLISM_OF_RNA	PSMB2	-0.37	0.6898	0.4804	0.9904	4.1	0.044
REACTOME_METABOLISM_OF_POLYAMINES	PSMB2	-0.37	0.6898	0.4804	0.9904	4.1	0.044
REACTOME_METABOLISM_OF_AMINO_ACIDS_AND_DERIVATIVES	PSMB3	-0.45	0.6349	0.4628	0.871	7.9	0.005
REACTOME_METABOLISM_OF_RNA	PSMB3	-0.45	0.6349	0.4628	0.871	7.9	0.005
REACTOME_METABOLISM_OF_POLYAMINES	PSMB3	-0.45	0.6349	0.4628	0.871	7.9	0.005
REACTOME_METABOLISM_OF_POLYAMINES	PSMB8	-0.26	0.7715	0.6141	0.9692	5	0.026
REACTOME_METABOLISM_OF_AMINO_ACIDS_AND_DERIVATIVES	PSMB8	-0.26	0.7715	0.6141	0.9692	5	0.026
REACTOME_METABOLISM_OF_RNA	PSMB8	-0.26	0.7715	0.6141	0.9692	5	0.026
REACTOME_METABOLISM_OF_POLYAMINES	PSMC2	-0.28	0.754	0.5885	0.966	5	0.026
REACTOME_METABOLISM_OF_AMINO_ACIDS_AND_DERIVATIVES	PSMC2	-0.28	0.754	0.5885	0.966	5	0.026
REACTOME_METABOLISM_OF_RNA	PSMC2	-0.28	0.754	0.5885	0.966	5	0.026
REACTOME_METABOLISM_OF_AMINO_ACIDS_AND_DERIVATIVES	PSMC5	-0.59	0.5563	0.3564	0.8684	6.6	0.0099
REACTOME_METABOLISM_OF_RNA	PSMC5	-0.59	0.5563	0.3564	0.8684	6.6	0.0099
REACTOME_METABOLISM_OF_POLYAMINES	PSMC5	-0.59	0.5563	0.3564	0.8684	6.6	0.0099
REACTOME_METABOLISM_OF_RNA	PSMD1	-0.49	0.6099	0.3847	0.9671	4.4	0.036
REACTOME_METABOLISM_OF_POLYAMINES	PSMD1	-0.49	0.6099	0.3847	0.9671	4.4	0.036
REACTOME_METABOLISM_OF_AMINO_ACIDS_AND_DERIVATIVES	PSMD1	-0.49	0.6099	0.3847	0.9671	4.4	0.036
REACTOME_METABOLISM_OF_RNA	PSMD11	-0.44	0.6445	0.4532	0.9165	6	0.015
REACTOME_METABOLISM_OF_POLYAMINES	PSMD11	-0.44	0.6445	0.4532	0.9165	6	0.015
REACTOME_METABOLISM_OF_AMINO_ACIDS_AND_DERIVATIVES	PSMD11	-0.44	0.6445	0.4532	0.9165	6	0.015
REACTOME_METABOLISM_OF_POLYAMINES	PSMD14	-0.43	0.6491	0.4461	0.9445	5.1	0.024
REACTOME_METABOLISM_OF_AMINO_ACIDS_AND_DERIVATIVES	PSMD14	-0.43	0.6491	0.4461	0.9445	5.1	0.024
REACTOME_METABOLISM_OF_RNA	PSMD14	-0.43	0.6491	0.4461	0.9445	5.1	0.024
REACTOME_METABOLISM_OF_AMINO_ACIDS_AND_DERIVATIVES	PSMD3	-0.37	0.6916	0.4902	0.9759	4.3	0.039
REACTOME_METABOLISM_OF_RNA	PSMD3	-0.37	0.6916	0.4902	0.9759	4.3	0.039
REACTOME_METABOLISM_OF_POLYAMINES	PSMD3	-0.37	0.6916	0.4902	0.9759	4.3	0.039
REACTOME_METABOLISM_OF_RNA	PSMD6	-0.92	0.3997	0.1918	0.8329	6	0.014
REACTOME_METABOLISM_OF_POLYAMINES	PSMD6	-0.92	0.3997	0.1918	0.8329	6	0.014
REACTOME_METABOLISM_OF_AMINO_ACIDS_AND_DERIVATIVES	PSMD6	-0.92	0.3997	0.1918	0.8329	6	0.014
REACTOME_METABOLISM_OF_AMINO_ACIDS_AND_DERIVATIVES	PSMD9	-0.63	0.5323	0.3434	0.8251	7.9	0.0048
REACTOME_METABOLISM_OF_POLYAMINES	PSMD9	-0.63	0.5323	0.3434	0.8251	7.9	0.0048
REACTOME_METABOLISM_OF_RNA	PSMD9	-0.63	0.5323	0.3434	0.8251	7.9	0.0048
REACTOME_METABOLISM_OF_AMINO_ACIDS_AND_DERIVATIVES	PSME1	-0.66	0.518	0.3637	0.7377	13	0.00027
REACTOME_METABOLISM_OF_RNA	PSME1	-0.66	0.518	0.3637	0.7377	13	0.00027
REACTOME_METABOLISM_OF_POLYAMINES	PSME1	-0.66	0.518	0.3637	0.7377	13	0.00027
REACTOME_METABOLISM_OF_AMINO_ACIDS_AND_DERIVATIVES	PSMF1	-0.35	0.7062	0.5155	0.9675	4.7	0.031
REACTOME_METABOLISM_OF_POLYAMINES	PSMF1	-0.35	0.7062	0.5155	0.9675	4.7	0.031
REACTOME_METABOLISM_OF_RNA	PSMF1	-0.35	0.7062	0.5155	0.9675	4.7	0.031
REACTOME_METABOLISM_OF_AMINO_ACIDS_AND_DERIVATIVES	PSPH	-0.16	0.8516	0.7548	0.9609	6.8	0.009
KEGG_GLYCINE_SERINE_AND_THREONINE_METABOLISM	PSPH	-0.16	0.8516	0.7548	0.9609	6.8	0.009
REACTOME_SELENOAMINO_ACID_METABOLISM	PSTK	-0.61	0.545	0.3441	0.8633	6.7	0.0097
REACTOME_METABOLISM_OF_AMINO_ACIDS_AND_DERIVATIVES	PSTK	-0.61	0.545	0.3441	0.8633	6.7	0.0097
REACTOME_METABOLISM_OF_LIPIDS	PTDSS1	-0.3	0.7394	0.551	0.9921	4.1	0.044
KEGG_GLYCEROPHOSPHOLIPID_METABOLISM	PTDSS1	-0.3	0.7394	0.551	0.9921	4.1	0.044
REACTOME_PHOSPHOLIPID_METABOLISM	PTDSS1	-0.3	0.7394	0.551	0.9921	4.1	0.044
REACTOME_ARACHIDONIC_ACID_METABOLISM	PTGES3	-0.68	0.5082	0.3137	0.8234	7.6	0.0059
REACTOME_METABOLISM_OF_LIPIDS	PTGES3	-0.68	0.5082	0.3137	0.8234	7.6	0.0059
REACTOME_FATTY_ACID_METABOLISM	PTGES3	-0.68	0.5082	0.3137	0.8234	7.6	0.0059
KEGG_ARACHIDONIC_ACID_METABOLISM	PTGIS	0.44	1.556	1.129	2.143	7.3	0.0067
REACTOME_BILE_ACID_AND_BILE_SALT_METABOLISM	PTGIS	0.44	1.556	1.129	2.143	7.3	0.0067
REACTOME_NICOTINATE_METABOLISM	PTGIS	0.44	1.556	1.129	2.143	7.3	0.0067
REACTOME_FATTY_ACID_METABOLISM	PTGIS	0.44	1.556	1.129	2.143	7.3	0.0067
REACTOME_METABOLISM_OF_STEROIDS	PTGIS	0.44	1.556	1.129	2.143	7.3	0.0067
REACTOME_METABOLISM_OF_VITAMINS_AND_COFACTORS	PTGIS	0.44	1.556	1.129	2.143	7.3	0.0067
REACTOME_METABOLISM_OF_LIPIDS	PTGIS	0.44	1.556	1.129	2.143	7.3	0.0067
REACTOME_ARACHIDONIC_ACID_METABOLISM	PTGIS	0.44	1.556	1.129	2.143	7.3	0.0067
REACTOME_METABOLISM_OF_WATER_SOLUBLE_VITAMINS_AND_COFACTORS	PTGIS	0.44	1.556	1.129	2.143	7.3	0.0067
REACTOME_PHOSPHOLIPID_METABOLISM	PTPMT1	-0.5	0.6048	0.4194	0.872	7.3	0.007
REACTOME_METABOLISM_OF_LIPIDS	PTPMT1	-0.5	0.6048	0.4194	0.872	7.3	0.007
REACTOME_METABOLISM_OF_RNA	PUS1	-0.41	0.6629	0.4978	0.8829	7.9	0.005
REACTOME_METABOLISM_OF_RNA	PUS7	-0.32	0.7267	0.5954	0.8869	9.8	0.0017
REACTOME_GLYOXYLATE_METABOLISM_AND_GLYCINE_DEGRADATION	PXMP2	-0.35	0.7045	0.547	0.9073	7.3	0.0067
REACTOME_METABOLISM_OF_AMINO_ACIDS_AND_DERIVATIVES	PXMP2	-0.35	0.7045	0.547	0.9073	7.3	0.0067
REACTOME_PHENYLALANINE_AND_TYROSINE_METABOLISM	QDPR	-0.71	0.4892	0.3047	0.7855	8.7	0.0031
REACTOME_PHENYLALANINE_METABOLISM	QDPR	-0.71	0.4892	0.3047	0.7855	8.7	0.0031
REACTOME_METABOLISM_OF_AMINO_ACIDS_AND_DERIVATIVES	QDPR	-0.71	0.4892	0.3047	0.7855	8.7	0.0031
REACTOME_METABOLISM_OF_RNA	QTRT1	-0.37	0.6916	0.505	0.9472	5.3	0.022
REACTOME_INTEGRATION_OF_ENERGY_METABOLISM	RAPGEF3	0.57	1.773	1.002	3.137	3.9	0.049
REACTOME_METABOLISM_OF_FAT_SOLUBLE_VITAMINS	RDH11	-0.47	0.624	0.4191	0.9291	5.4	0.02
KEGG_RETINOL_METABOLISM	RDH11	-0.47	0.624	0.4191	0.9291	5.4	0.02
REACTOME_METABOLISM_OF_VITAMINS_AND_COFACTORS	RDH11	-0.47	0.624	0.4191	0.9291	5.4	0.02
REACTOME_DISEASES_OF_METABOLISM	RFT1	-0.6	0.5468	0.34	0.8792	6.2	0.013
REACTOME_METABOLISM_OF_RNA	RIOK2	-0.42	0.6602	0.5035	0.8655	9.1	0.0026
REACTOME_METABOLISM_OF_RNA	RIOK3	0.4	1.497	1.147	1.953	8.8	0.003
REACTOME_METABOLISM_OF_CARBOHYDRATES	RPIA	-0.3	0.7415	0.5538	0.9927	4	0.044
REACTOME_DISEASES_OF_METABOLISM	RPIA	-0.3	0.7415	0.5538	0.9927	4	0.044
REACTOME_DISEASES_OF_CARBOHYDRATE_METABOLISM	RPIA	-0.3	0.7415	0.5538	0.9927	4	0.044
REACTOME_METABOLISM_OF_AMINO_ACIDS_AND_DERIVATIVES	RPL29	-0.54	0.5804	0.3531	0.9541	4.6	0.032
REACTOME_SELENOAMINO_ACID_METABOLISM	RPL29	-0.54	0.5804	0.3531	0.9541	4.6	0.032
REACTOME_METABOLISM_OF_RNA	RPL29	-0.54	0.5804	0.3531	0.9541	4.6	0.032
REACTOME_METABOLISM_OF_RNA	RPL32	-1.1	0.3289	0.1385	0.7807	6.3	0.012
REACTOME_METABOLISM_OF_AMINO_ACIDS_AND_DERIVATIVES	RPL32	-1.1	0.3289	0.1385	0.7807	6.3	0.012
REACTOME_SELENOAMINO_ACID_METABOLISM	RPL32	-1.1	0.3289	0.1385	0.7807	6.3	0.012
REACTOME_SELENOAMINO_ACID_METABOLISM	RPL41	-1.4	0.2421	0.08583	0.6826	7.2	0.0073
REACTOME_METABOLISM_OF_RNA	RPL41	-1.4	0.2421	0.08583	0.6826	7.2	0.0073
REACTOME_METABOLISM_OF_AMINO_ACIDS_AND_DERIVATIVES	RPL41	-1.4	0.2421	0.08583	0.6826	7.2	0.0073
REACTOME_METABOLISM_OF_AMINO_ACIDS_AND_DERIVATIVES	RPLP0	-1.2	0.3146	0.1192	0.8304	5.4	0.02
REACTOME_METABOLISM_OF_RNA	RPLP0	-1.2	0.3146	0.1192	0.8304	5.4	0.02
REACTOME_SELENOAMINO_ACID_METABOLISM	RPLP0	-1.2	0.3146	0.1192	0.8304	5.4	0.02
REACTOME_METABOLISM_OF_RNA	RPP30	-0.45	0.6361	0.4466	0.9059	6.3	0.012
REACTOME_METABOLISM_OF_RNA	RPP38	-0.45	0.6349	0.4085	0.9868	4.1	0.044
REACTOME_METABOLISM_OF_RNA	RPP40	-0.3	0.7389	0.5839	0.935	6.3	0.012
REACTOME_METABOLISM_OF_AMINO_ACIDS_AND_DERIVATIVES	RPS15	-1.2	0.3115	0.1135	0.8546	5.1	0.024
REACTOME_SELENOAMINO_ACID_METABOLISM	RPS15	-1.2	0.3115	0.1135	0.8546	5.1	0.024
REACTOME_METABOLISM_OF_RNA	RPS15	-1.2	0.3115	0.1135	0.8546	5.1	0.024
REACTOME_SELENOAMINO_ACID_METABOLISM	RPS25	1.1	3.036	1.605	5.741	12	0.00068
REACTOME_METABOLISM_OF_AMINO_ACIDS_AND_DERIVATIVES	RPS25	1.1	3.036	1.605	5.741	12	0.00068
REACTOME_METABOLISM_OF_RNA	RPS25	1.1	3.036	1.605	5.741	12	0.00068
REACTOME_METABOLISM_OF_AMINO_ACIDS_AND_DERIVATIVES	RPS27	0.46	1.588	1.095	2.302	6	0.015
REACTOME_METABOLISM_OF_RNA	RPS27	0.46	1.588	1.095	2.302	6	0.015
REACTOME_SELENOAMINO_ACID_METABOLISM	RPS27	0.46	1.588	1.095	2.302	6	0.015
REACTOME_METABOLISM_OF_CARBOHYDRATES	RPS27A	-0.24	0.7844	0.6208	0.9913	4.1	0.043
REACTOME_GLYCOGEN_METABOLISM	RPS27A	-0.24	0.7844	0.6208	0.9913	4.1	0.043
REACTOME_METABOLISM_OF_AMINO_ACIDS_AND_DERIVATIVES	RPS27A	-0.24	0.7844	0.6208	0.9913	4.1	0.043
REACTOME_METABOLISM_OF_RNA	RPS27A	-0.24	0.7844	0.6208	0.9913	4.1	0.043
REACTOME_DISEASES_OF_CARBOHYDRATE_METABOLISM	RPS27A	-0.24	0.7844	0.6208	0.9913	4.1	0.043
REACTOME_SELENOAMINO_ACID_METABOLISM	RPS27A	-0.24	0.7844	0.6208	0.9913	4.1	0.043
REACTOME_DISEASES_OF_METABOLISM	RPS27A	-0.24	0.7844	0.6208	0.9913	4.1	0.043
REACTOME_METABOLISM_OF_RNA	RPS28	-0.38	0.6843	0.4725	0.991	4	0.045
REACTOME_METABOLISM_OF_AMINO_ACIDS_AND_DERIVATIVES	RPS28	-0.38	0.6843	0.4725	0.991	4	0.045
REACTOME_SELENOAMINO_ACID_METABOLISM	RPS28	-0.38	0.6843	0.4725	0.991	4	0.045
REACTOME_METABOLISM_OF_RNA	RPS4Y1	0.058	1.06	1.007	1.116	5.1	0.024
REACTOME_SELENOAMINO_ACID_METABOLISM	RPS4Y1	0.058	1.06	1.007	1.116	5.1	0.024
REACTOME_METABOLISM_OF_AMINO_ACIDS_AND_DERIVATIVES	RPS4Y1	0.058	1.06	1.007	1.116	5.1	0.024
KEGG_GLUTATHIONE_METABOLISM	RRM2	-0.29	0.745	0.6287	0.8827	11	0.00075
KEGG_PURINE_METABOLISM	RRM2	-0.29	0.745	0.6287	0.8827	11	0.00075
REACTOME_METABOLISM_OF_NUCLEOTIDES	RRM2	-0.29	0.745	0.6287	0.8827	11	0.00075
KEGG_PYRIMIDINE_METABOLISM	RRM2	-0.29	0.745	0.6287	0.8827	11	0.00075
REACTOME_METABOLISM_OF_RNA	RRP9	-0.38	0.6829	0.5143	0.9069	6.9	0.0085
REACTOME_METABOLISM_OF_RNA	RTCB	-0.44	0.6455	0.4391	0.9489	5	0.026
REACTOME_PI_METABOLISM	RUFY1	0.92	2.513	1.371	4.604	8.8	0.0029
REACTOME_PHOSPHOLIPID_METABOLISM	RUFY1	0.92	2.513	1.371	4.604	8.8	0.0029
REACTOME_METABOLISM_OF_LIPIDS	RUFY1	0.92	2.513	1.371	4.604	8.8	0.0029
REACTOME_DISEASES_ASSOCIATED_WITH_GLYCOSAMINOGLYCAN_METABOLISM	SDC1	-0.29	0.7485	0.5621	0.9968	3.9	0.049
REACTOME_METABOLISM_OF_VITAMINS_AND_COFACTORS	SDC1	-0.29	0.7485	0.5621	0.9968	3.9	0.049
REACTOME_DISEASES_OF_METABOLISM	SDC1	-0.29	0.7485	0.5621	0.9968	3.9	0.049
REACTOME_HEPARAN_SULFATE_HEPARIN_HS_GAG_METABOLISM	SDC1	-0.29	0.7485	0.5621	0.9968	3.9	0.049
REACTOME_METABOLISM_OF_CARBOHYDRATES	SDC1	-0.29	0.7485	0.5621	0.9968	3.9	0.049
REACTOME_METABOLISM_OF_FAT_SOLUBLE_VITAMINS	SDC1	-0.29	0.7485	0.5621	0.9968	3.9	0.049
REACTOME_GLYCOSAMINOGLYCAN_METABOLISM	SDC1	-0.29	0.7485	0.5621	0.9968	3.9	0.049
REACTOME_CHONDROITIN_SULFATE_DERMATAN_SULFATE_METABOLISM	SDC1	-0.29	0.7485	0.5621	0.9968	3.9	0.049
REACTOME_METABOLISM_OF_AMINO_ACIDS_AND_DERIVATIVES	SDSL	-0.31	0.7332	0.5627	0.9553	5.3	0.021
REACTOME_METABOLISM_OF_LIPIDS	SEC23A	0.34	1.405	1.043	1.894	5	0.026
REACTOME_METABOLISM_OF_STEROIDS	SEC23A	0.34	1.405	1.043	1.894	5	0.026
REACTOME_METABOLISM_OF_CARBOHYDRATES	SEH1L	-0.24	0.7859	0.6286	0.9826	4.5	0.034
REACTOME_GLUCOSE_METABOLISM	SEH1L	-0.24	0.7859	0.6286	0.9826	4.5	0.034
REACTOME_METABOLISM_OF_RNA	SEH1L	-0.24	0.7859	0.6286	0.9826	4.5	0.034
REACTOME_DISEASES_OF_METABOLISM	SEMA5B	0.61	1.847	1.261	2.707	9.9	0.0016
REACTOME_METABOLISM_OF_AMINO_ACIDS_AND_DERIVATIVES	SEPSECS	-0.26	0.7676	0.6038	0.9758	4.7	0.031
REACTOME_SELENOAMINO_ACID_METABOLISM	SEPSECS	-0.26	0.7676	0.6038	0.9758	4.7	0.031
REACTOME_METABOLISM_OF_AMINO_ACIDS_AND_DERIVATIVES	SERINC1	0.29	1.342	1.025	1.758	4.6	0.033
REACTOME_METABOLISM_OF_AMINO_ACIDS_AND_DERIVATIVES	SERINC5	-0.39	0.6803	0.5137	0.901	7.2	0.0072
REACTOME_METABOLISM_OF_RNA	SF3A2	-0.25	0.7761	0.6179	0.9748	4.8	0.029
REACTOME_DISEASES_ASSOCIATED_WITH_SURFACTANT_METABOLISM	SFTA3	-0.53	0.5871	0.332	1.038	4.5	0.034
REACTOME_SURFACTANT_METABOLISM	SFTA3	-0.53	0.5871	0.332	1.038	4.5	0.034
REACTOME_DEFECTIVE_CSF2RB_CAUSES_PULMONARY_SURFACTANT_METABOLISM_DYSFUNCTION_5_SMDP5	SFTA3	-0.53	0.5871	0.332	1.038	4.5	0.034
REACTOME_DISEASES_OF_METABOLISM	SFTA3	-0.53	0.5871	0.332	1.038	4.5	0.034
REACTOME_DISEASES_OF_METABOLISM	SFTPC	0.48	1.621	1.01	2.602	4	0.045
REACTOME_DEFECTIVE_CSF2RB_CAUSES_PULMONARY_SURFACTANT_METABOLISM_DYSFUNCTION_5_SMDP5	SFTPC	0.48	1.621	1.01	2.602	4	0.045
REACTOME_SURFACTANT_METABOLISM	SFTPC	0.48	1.621	1.01	2.602	4	0.045
REACTOME_DISEASES_ASSOCIATED_WITH_SURFACTANT_METABOLISM	SFTPC	0.48	1.621	1.01	2.602	4	0.045
REACTOME_SPHINGOLIPID_METABOLISM	SGPP2	-0.2	0.8203	0.7147	0.9416	8	0.0048
KEGG_SPHINGOLIPID_METABOLISM	SGPP2	-0.2	0.8203	0.7147	0.9416	8	0.0048
REACTOME_METABOLISM_OF_LIPIDS	SGPP2	-0.2	0.8203	0.7147	0.9416	8	0.0048
REACTOME_HEPARAN_SULFATE_HEPARIN_HS_GAG_METABOLISM	SGSH	-0.4	0.6729	0.4614	0.9813	4.2	0.04
REACTOME_METABOLISM_OF_CARBOHYDRATES	SGSH	-0.4	0.6729	0.4614	0.9813	4.2	0.04
REACTOME_GLYCOSAMINOGLYCAN_METABOLISM	SGSH	-0.4	0.6729	0.4614	0.9813	4.2	0.04
REACTOME_DISEASES_OF_CARBOHYDRATE_METABOLISM	SGSH	-0.4	0.6729	0.4614	0.9813	4.2	0.04
REACTOME_DISEASES_OF_METABOLISM	SGSH	-0.4	0.6729	0.4614	0.9813	4.2	0.04
REACTOME_METABOLISM_OF_VITAMINS_AND_COFACTORS	SHMT1	-1.1	0.3371	0.1185	0.9591	4.2	0.042
REACTOME_METABOLISM_OF_FOLATE_AND_PTERINES	SHMT1	-1.1	0.3371	0.1185	0.9591	4.2	0.042
KEGG_GLYCINE_SERINE_AND_THREONINE_METABOLISM	SHMT1	-1.1	0.3371	0.1185	0.9591	4.2	0.042
REACTOME_METABOLISM_OF_WATER_SOLUBLE_VITAMINS_AND_COFACTORS	SHMT1	-1.1	0.3371	0.1185	0.9591	4.2	0.042
REACTOME_METABOLISM_OF_AMINO_ACIDS_AND_DERIVATIVES	SHMT1	-1.1	0.3371	0.1185	0.9591	4.2	0.042
REACTOME_METABOLISM_OF_CARBOHYDRATES	SHPK	-0.48	0.6185	0.4144	0.9231	5.5	0.019
REACTOME_ABACAVIR_TRANSPORT_AND_METABOLISM	SLC22A3	0.27	1.304	1.028	1.653	4.8	0.029
REACTOME_FATTY_ACID_METABOLISM	SLC22A5	-0.62	0.5403	0.3463	0.843	7.3	0.0068
REACTOME_METABOLISM_OF_LIPIDS	SLC22A5	-0.62	0.5403	0.3463	0.843	7.3	0.0068
REACTOME_CARNITINE_METABOLISM	SLC22A5	-0.62	0.5403	0.3463	0.843	7.3	0.0068
REACTOME_GLUCOSE_METABOLISM	SLC25A10	-0.36	0.6964	0.5367	0.9036	7.4	0.0065
REACTOME_SULFUR_AMINO_ACID_METABOLISM	SLC25A10	-0.36	0.6964	0.5367	0.9036	7.4	0.0065
REACTOME_METABOLISM_OF_CARBOHYDRATES	SLC25A10	-0.36	0.6964	0.5367	0.9036	7.4	0.0065
REACTOME_METABOLISM_OF_AMINO_ACIDS_AND_DERIVATIVES	SLC25A10	-0.36	0.6964	0.5367	0.9036	7.4	0.0065
REACTOME_GLUCOSE_METABOLISM	SLC25A11	-0.26	0.7719	0.599	0.9948	4	0.045
REACTOME_METABOLISM_OF_CARBOHYDRATES	SLC25A11	-0.26	0.7719	0.599	0.9948	4	0.045
REACTOME_METABOLISM_OF_AMINO_ACIDS_AND_DERIVATIVES	SLC25A15	-0.27	0.7597	0.5929	0.9735	4.7	0.03
REACTOME_REGULATION_OF_LIPID_METABOLISM_BY_PPARALPHA	SLC27A1	0.42	1.525	1.118	2.082	7.1	0.0078
REACTOME_METABOLISM_OF_LIPIDS	SLC27A1	0.42	1.525	1.118	2.082	7.1	0.0078
REACTOME_BILE_ACID_AND_BILE_SALT_METABOLISM	SLC27A2	-0.22	0.8005	0.6817	0.9401	7.3	0.0068
REACTOME_METABOLISM_OF_STEROIDS	SLC27A2	-0.22	0.8005	0.6817	0.9401	7.3	0.0068
REACTOME_METABOLISM_OF_LIPIDS	SLC27A2	-0.22	0.8005	0.6817	0.9401	7.3	0.0068
REACTOME_FATTY_ACID_METABOLISM	SLC27A2	-0.22	0.8005	0.6817	0.9401	7.3	0.0068
REACTOME_PEROXISOMAL_LIPID_METABOLISM	SLC27A2	-0.22	0.8005	0.6817	0.9401	7.3	0.0068
REACTOME_VITAMIN_C_ASCORBATE_METABOLISM	SLC2A1	0.23	1.258	1.063	1.489	7.2	0.0075
REACTOME_METABOLISM_OF_VITAMINS_AND_COFACTORS	SLC2A1	0.23	1.258	1.063	1.489	7.2	0.0075
REACTOME_METABOLISM_OF_CARBOHYDRATES	SLC2A1	0.23	1.258	1.063	1.489	7.2	0.0075
REACTOME_METABOLISM_OF_WATER_SOLUBLE_VITAMINS_AND_COFACTORS	SLC2A1	0.23	1.258	1.063	1.489	7.2	0.0075
REACTOME_INTEGRATION_OF_ENERGY_METABOLISM	SLC2A1	0.23	1.258	1.063	1.489	7.2	0.0075
REACTOME_METABOLISM_OF_VITAMINS_AND_COFACTORS	SLC2A3	0.23	1.253	1.103	1.424	12	0.00052
REACTOME_METABOLISM_OF_WATER_SOLUBLE_VITAMINS_AND_COFACTORS	SLC2A3	0.23	1.253	1.103	1.424	12	0.00052
REACTOME_VITAMIN_C_ASCORBATE_METABOLISM	SLC2A3	0.23	1.253	1.103	1.424	12	0.00052
REACTOME_DISEASES_OF_CARBOHYDRATE_METABOLISM	SLC37A4	-0.41	0.6631	0.4859	0.9049	6.7	0.0098
REACTOME_GLUCOSE_METABOLISM	SLC37A4	-0.41	0.6631	0.4859	0.9049	6.7	0.0098
REACTOME_METABOLISM_OF_CARBOHYDRATES	SLC37A4	-0.41	0.6631	0.4859	0.9049	6.7	0.0098
REACTOME_DISEASES_OF_METABOLISM	SLC37A4	-0.41	0.6631	0.4859	0.9049	6.7	0.0098
MOOTHA_GLYCOGEN_METABOLISM	SLC37A4	-0.41	0.6631	0.4859	0.9049	6.7	0.0098
REACTOME_PHOSPHOLIPID_METABOLISM	SLC44A3	-0.17	0.8436	0.7176	0.9918	4.2	0.04
REACTOME_METABOLISM_OF_LIPIDS	SLC44A3	-0.17	0.8436	0.7176	0.9918	4.2	0.04
REACTOME_METABOLISM_OF_AMINE_DERIVED_HORMONES	SLC5A5	0.66	1.94	1.284	2.93	9.9	0.0016
REACTOME_METABOLISM_OF_AMINO_ACIDS_AND_DERIVATIVES	SLC5A5	0.66	1.94	1.284	2.93	9.9	0.0016
REACTOME_VITAMIN_B5_PANTOTHENATE_METABOLISM	SLC5A6	-0.24	0.7891	0.6458	0.9643	5.4	0.021
REACTOME_BIOTIN_TRANSPORT_AND_METABOLISM	SLC5A6	-0.24	0.7891	0.6458	0.9643	5.4	0.021
REACTOME_METABOLISM_OF_VITAMINS_AND_COFACTORS	SLC5A6	-0.24	0.7891	0.6458	0.9643	5.4	0.021
REACTOME_METABOLISM_OF_WATER_SOLUBLE_VITAMINS_AND_COFACTORS	SLC5A6	-0.24	0.7891	0.6458	0.9643	5.4	0.021
REACTOME_CREATINE_METABOLISM	SLC6A7	0.64	1.904	1.191	3.041	7.3	0.0071
REACTOME_METABOLISM_OF_AMINO_ACIDS_AND_DERIVATIVES	SLC6A7	0.64	1.904	1.191	3.041	7.3	0.0071
REACTOME_METABOLISM_OF_RNA	SLU7	-0.35	0.7024	0.5253	0.9393	5.7	0.017
REACTOME_METABOLISM_OF_LIPIDS	SMARCD3	0.47	1.606	1.089	2.37	5.7	0.017
REACTOME_METABOLISM_OF_STEROIDS	SMARCD3	0.47	1.606	1.089	2.37	5.7	0.017
REACTOME_REGULATION_OF_LIPID_METABOLISM_BY_PPARALPHA	SMARCD3	0.47	1.606	1.089	2.37	5.7	0.017
REACTOME_SPHINGOLIPID_METABOLISM	SMPD2	-0.38	0.6853	0.5013	0.9367	5.6	0.018
REACTOME_GLYCOSPHINGOLIPID_METABOLISM	SMPD2	-0.38	0.6853	0.5013	0.9367	5.6	0.018
KEGG_SPHINGOLIPID_METABOLISM	SMPD2	-0.38	0.6853	0.5013	0.9367	5.6	0.018
REACTOME_METABOLISM_OF_LIPIDS	SMPD2	-0.38	0.6853	0.5013	0.9367	5.6	0.018
REACTOME_METABOLISM_OF_RNA	SNRNP25	-0.37	0.6876	0.5356	0.8827	8.6	0.0033
REACTOME_METABOLISM_OF_RNA	SNRNP35	-0.61	0.5439	0.3399	0.8703	6.4	0.011
REACTOME_METABOLISM_OF_RNA	SNRPA	-0.47	0.6241	0.4434	0.8784	7.3	0.0069
REACTOME_METABOLISM_OF_RNA	SNRPB	-0.31	0.737	0.5792	0.9379	6.2	0.013
REACTOME_METABOLISM_OF_RNA	SNRPB2	-0.5	0.6035	0.3907	0.9322	5.2	0.023
REACTOME_METABOLISM_OF_RNA	SNRPD3	-0.48	0.6187	0.4215	0.9081	6	0.014
REACTOME_METABOLISM_OF_RNA	SNRPF	-0.48	0.6182	0.4671	0.8182	11	0.00078
REACTOME_DISEASES_OF_METABOLISM	SPON1	0.11	1.116	1.005	1.24	4.2	0.04
REACTOME_METABOLISM_OF_LIPIDS	SPTLC3	-0.46	0.6313	0.4406	0.9044	6.3	0.012
REACTOME_SPHINGOLIPID_METABOLISM	SPTLC3	-0.46	0.6313	0.4406	0.9044	6.3	0.012
REACTOME_METABOLISM_OF_AMINO_ACIDS_AND_DERIVATIVES	SRR	-0.28	0.7537	0.5784	0.982	4.4	0.036
KEGG_GLYCINE_SERINE_AND_THREONINE_METABOLISM	SRR	-0.28	0.7537	0.5784	0.982	4.4	0.036
REACTOME_METABOLISM_OF_RNA	SRRM1	-0.4	0.6684	0.4663	0.9581	4.8	0.029
REACTOME_METABOLISM_OF_RNA	SRSF10	-0.32	0.7293	0.5426	0.9803	4.4	0.036
REACTOME_DISEASES_OF_METABOLISM	SSPO	0.54	1.72	1.113	2.659	6	0.015
REACTOME_SIALIC_ACID_METABOLISM	ST6GALNAC1	-0.1	0.9044	0.8389	0.9751	6.9	0.0087
REACTOME_PHOSPHOLIPID_METABOLISM	STARD10	-0.34	0.7089	0.567	0.8863	9	0.0027
REACTOME_METABOLISM_OF_LIPIDS	STARD10	-0.34	0.7089	0.567	0.8863	9	0.0027
REACTOME_BILE_ACID_AND_BILE_SALT_METABOLISM	STARD5	-0.27	0.764	0.602	0.9695	4.9	0.027
REACTOME_METABOLISM_OF_LIPIDS	STARD5	-0.27	0.764	0.602	0.9695	4.9	0.027
REACTOME_METABOLISM_OF_STEROIDS	STARD5	-0.27	0.764	0.602	0.9695	4.9	0.027
REACTOME_METABOLISM_OF_LIPIDS	STARD7	-0.92	0.4003	0.2415	0.6636	13	0.0004
REACTOME_PHOSPHOLIPID_METABOLISM	STARD7	-0.92	0.4003	0.2415	0.6636	13	0.0004
REACTOME_INTEGRATION_OF_ENERGY_METABOLISM	STX1A	0.3	1.348	1.028	1.767	4.6	0.031
REACTOME_PEPTIDE_HORMONE_METABOLISM	STX1A	0.3	1.348	1.028	1.767	4.6	0.031
REACTOME_SULFUR_AMINO_ACID_METABOLISM	SUOX	-0.59	0.557	0.3823	0.8115	9.2	0.0024
REACTOME_METABOLISM_OF_AMINO_ACIDS_AND_DERIVATIVES	SUOX	-0.59	0.557	0.3823	0.8115	9.2	0.0024
KEGG_SULFUR_METABOLISM	SUOX	-0.59	0.557	0.3823	0.8115	9.2	0.0024
REACTOME_METABOLISM_OF_LIPIDS	TECR	-0.7	0.4973	0.3024	0.818	7.5	0.0061
REACTOME_FATTY_ACID_METABOLISM	TECR	-0.7	0.4973	0.3024	0.818	7.5	0.0061
REACTOME_METABOLISM_OF_LIPIDS	TGS1	-0.3	0.7395	0.6084	0.8989	9.2	0.0025
REACTOME_REGULATION_OF_LIPID_METABOLISM_BY_PPARALPHA	TGS1	-0.3	0.7395	0.6084	0.8989	9.2	0.0025
REACTOME_METABOLISM_OF_STEROIDS	TGS1	-0.3	0.7395	0.6084	0.8989	9.2	0.0025
REACTOME_METABOLISM_OF_RNA	TGS1	-0.3	0.7395	0.6084	0.8989	9.2	0.0025
REACTOME_METABOLISM_OF_RNA	THG1L	-0.43	0.6516	0.4915	0.864	8.8	0.0029
REACTOME_METABOLISM_OF_LIPIDS	THRAP3	-0.46	0.6293	0.4211	0.9405	5.1	0.024
REACTOME_REGULATION_OF_LIPID_METABOLISM_BY_PPARALPHA	THRAP3	-0.46	0.6293	0.4211	0.9405	5.1	0.024
REACTOME_CARNITINE_METABOLISM	THRSP	0.34	1.405	1.03	1.914	4.6	0.032
REACTOME_FATTY_ACID_METABOLISM	THRSP	0.34	1.405	1.03	1.914	4.6	0.032
REACTOME_METABOLISM_OF_LIPIDS	THRSP	0.34	1.405	1.03	1.914	4.6	0.032
REACTOME_DISEASES_OF_METABOLISM	THSD4	0.68	1.966	1.168	3.309	6.1	0.013
REACTOME_DISEASES_OF_METABOLISM	THSD7B	0.87	2.381	1.255	4.514	7	0.0081
REACTOME_METABOLISM_OF_NUCLEOTIDES	TK1	-0.26	0.7737	0.6316	0.9478	6.1	0.013
KEGG_DRUG_METABOLISM_OTHER_ENZYMES	TK1	-0.26	0.7737	0.6316	0.9478	6.1	0.013
KEGG_PYRIMIDINE_METABOLISM	TK1	-0.26	0.7737	0.6316	0.9478	6.1	0.013
REACTOME_METABOLISM_OF_CARBOHYDRATES	TKT	-0.34	0.7085	0.5328	0.9421	5.6	0.018
REACTOME_INTEGRATION_OF_ENERGY_METABOLISM	TKT	-0.34	0.7085	0.5328	0.9421	5.6	0.018
KEGG_TRYPTOPHAN_METABOLISM	TPH2	0.98	2.656	1.015	6.949	4	0.047
REACTOME_METABOLISM_OF_AMINO_ACIDS_AND_DERIVATIVES	TPH2	0.98	2.656	1.015	6.949	4	0.047
REACTOME_METABOLISM_OF_AMINE_DERIVED_HORMONES	TPH2	0.98	2.656	1.015	6.949	4	0.047
REACTOME_GLUCOSE_METABOLISM	TPI1	-0.55	0.5783	0.3926	0.852	7.7	0.0057
KEGG_INOSITOL_PHOSPHATE_METABOLISM	TPI1	-0.55	0.5783	0.3926	0.852	7.7	0.0057
KEGG_FRUCTOSE_AND_MANNOSE_METABOLISM	TPI1	-0.55	0.5783	0.3926	0.852	7.7	0.0057
REACTOME_METABOLISM_OF_CARBOHYDRATES	TPI1	-0.55	0.5783	0.3926	0.852	7.7	0.0057
REACTOME_METABOLISM_OF_RNA	TPRKB	-0.27	0.7653	0.5981	0.9792	4.5	0.034
REACTOME_PI_METABOLISM	TPTE	0.69	1.984	1.266	3.11	8.4	0.0038
REACTOME_METABOLISM_OF_LIPIDS	TPTE	0.69	1.984	1.266	3.11	8.4	0.0038
REACTOME_PHOSPHOLIPID_METABOLISM	TPTE	0.69	1.984	1.266	3.11	8.4	0.0038
REACTOME_METABOLISM_OF_RNA	TRMT1	-0.32	0.7295	0.5414	0.983	4.3	0.038
REACTOME_METABOLISM_OF_RNA	TRMT10A	-0.32	0.7227	0.5727	0.9118	7.5	0.006
REACTOME_METABOLISM_OF_RNA	TRMT61B	-0.39	0.6795	0.4952	0.9324	5.7	0.017
REACTOME_METABOLISM_OF_RNA	TRNT1	-0.25	0.7752	0.6082	0.9882	4.2	0.04
REACTOME_SULFUR_AMINO_ACID_METABOLISM	TST	-0.27	0.7647	0.6108	0.9574	5.5	0.019
REACTOME_METABOLISM_OF_AMINO_ACIDS_AND_DERIVATIVES	TST	-0.27	0.7647	0.6108	0.9574	5.5	0.019
REACTOME_METABOLISM_OF_VITAMINS_AND_COFACTORS	TTPA	-0.4	0.6695	0.5083	0.8818	7.9	0.0049
REACTOME_METABOLISM_OF_FAT_SOLUBLE_VITAMINS	TTPA	-0.4	0.6695	0.5083	0.8818	7.9	0.0049
REACTOME_SULFUR_AMINO_ACID_METABOLISM	TXN2	-0.4	0.6693	0.4764	0.9403	5.4	0.021
REACTOME_METABOLISM_OF_AMINO_ACIDS_AND_DERIVATIVES	TXN2	-0.4	0.6693	0.4764	0.9403	5.4	0.021
REACTOME_METABOLISM_OF_RNA	TXNL4A	-0.38	0.6812	0.4958	0.9358	5.6	0.018
REACTOME_METABOLISM_OF_FAT_SOLUBLE_VITAMINS	UBIAD1	-0.39	0.6785	0.4814	0.9562	4.9	0.027
REACTOME_METABOLISM_OF_VITAMINS_AND_COFACTORS	UBIAD1	-0.39	0.6785	0.4814	0.9562	4.9	0.027
REACTOME_METABOLISM_OF_RNA	UTP15	-0.45	0.6397	0.4998	0.8189	13	0.00037
REACTOME_METABOLISM_OF_RNA	UTP18	-0.54	0.5836	0.3949	0.8623	7.3	0.007
REACTOME_METABOLISM_OF_RNA	UTP20	-0.4	0.6728	0.5194	0.8715	9	0.0027
REACTOME_HEPARAN_SULFATE_HEPARIN_HS_GAG_METABOLISM	VCAN	0.12	1.126	1.017	1.247	5.2	0.022
REACTOME_DISEASES_ASSOCIATED_WITH_GLYCOSAMINOGLYCAN_METABOLISM	VCAN	0.12	1.126	1.017	1.247	5.2	0.022
REACTOME_CHONDROITIN_SULFATE_DERMATAN_SULFATE_METABOLISM	VCAN	0.12	1.126	1.017	1.247	5.2	0.022
REACTOME_GLYCOSAMINOGLYCAN_METABOLISM	VCAN	0.12	1.126	1.017	1.247	5.2	0.022
REACTOME_METABOLISM_OF_CARBOHYDRATES	VCAN	0.12	1.126	1.017	1.247	5.2	0.022
REACTOME_DISEASES_OF_METABOLISM	VCAN	0.12	1.126	1.017	1.247	5.2	0.022
REACTOME_METABOLISM_OF_FAT_SOLUBLE_VITAMINS	VKORC1	0.34	1.406	1.044	1.894	5	0.025
REACTOME_METABOLISM_OF_VITAMINS_AND_COFACTORS	VKORC1	0.34	1.406	1.044	1.894	5	0.025
REACTOME_METABOLISM_OF_FAT_SOLUBLE_VITAMINS	VKORC1L1	-0.34	0.7101	0.53	0.9514	5.3	0.022
REACTOME_METABOLISM_OF_VITAMINS_AND_COFACTORS	VKORC1L1	-0.34	0.7101	0.53	0.9514	5.3	0.022
KEGG_TRYPTOPHAN_METABOLISM	WARS2	-0.29	0.7518	0.603	0.9372	6.4	0.011
REACTOME_METABOLISM_OF_NITRIC_OXIDE_ENOS_ACTIVATION_AND_REGULATION	WASL	-0.31	0.7334	0.5429	0.9906	4.1	0.043
REACTOME_METABOLISM_OF_RNA	WBP11	-0.34	0.7097	0.5225	0.9641	4.8	0.028
REACTOME_METABOLISM_OF_RNA	WDR18	-0.46	0.6296	0.4769	0.8312	11	0.0011
REACTOME_METABOLISM_OF_RNA	WDR3	-0.9	0.4067	0.2389	0.6925	11	0.00092
REACTOME_METABOLISM_OF_RNA	WDR36	-0.33	0.722	0.5475	0.9522	5.3	0.021
REACTOME_METABOLISM_OF_RNA	WDR4	-0.27	0.7628	0.6073	0.9581	5.4	0.02
REACTOME_METABOLISM_OF_RNA	WDR43	-0.26	0.774	0.6104	0.9814	4.5	0.035
REACTOME_HEPARAN_SULFATE_HEPARIN_HS_GAG_METABOLISM	XYLT2	-0.87	0.418	0.2033	0.8595	5.6	0.018
REACTOME_CHONDROITIN_SULFATE_DERMATAN_SULFATE_METABOLISM	XYLT2	-0.87	0.418	0.2033	0.8595	5.6	0.018
REACTOME_GLYCOSAMINOGLYCAN_METABOLISM	XYLT2	-0.87	0.418	0.2033	0.8595	5.6	0.018
REACTOME_METABOLISM_OF_CARBOHYDRATES	XYLT2	-0.87	0.418	0.2033	0.8595	5.6	0.018
REACTOME_SURFACTANT_METABOLISM	ZDHHC2	-0.18	0.8371	0.707	0.991	4.3	0.039
REACTOME_METABOLISM_OF_RNA	ZFP36	0.4	1.494	1.21	1.846	14	0.00019
